# Supplementary material for: catena-Poly[[(1,10-phenanthroline)zinc]-μ-2,2′-oxydibenzoato]
Source: Acta Crystallogr Sect E Struct Rep Online. 2011 Jul 30;67(Pt 8):m1157. doi: 10.1107/S160053681102856X (PMC3212257; doi:10.1107/S160053681102856X)
Supplement: Supplementary file 1 [file e-67-m1157-sup1.cif]

##############################################################################
#                                                                            #
# This CIF contains the data in a paper accepted for publication in          #
# Acta Crystallographica Section E. It conforms to the requirements of       #
# Notes for Authors for Acta Crystallographica Section E, and has been       #
# peer reviewed under the auspices of the IUCr Commission on Journals.       #
#                                                                            #
# Full details of the Crystallographic Information File format               #
# are given in the paper "The Crystallographic Information File (CIF):       #
# a New Standard Archive File for Crystallography" by S. R. Hall, F. H.      #
# Allen and I. D. Brown [Acta Cryst. (1991), A47, 655-685].                  #
#                                                                            #
# The current version of the core CIF dictionary is obtainable from          #
# ftp://ftp.iucr.org/pub/cif_core.dic.                                       #
#                                                                            #
# Software is freely available for graphical display of the structure(s)     #
# in this CIF. For information consult the CIF software page                 #
# http://www.iucr.org/resources/cif/software.                                #
#                                                                            #
# This file may be used for bona fide research purposes within the           #
# scientific community so long as proper attribution is given to the journal # 
# article from which it was obtained.                                        #
#                                                                            #
##############################################################################
data_I
_audit_creation_method     SHELXL-97
_chemical_name_systematic
;
<i>catena</i>-Poly[[(1,10-phenanthroline)zinc]-\m-2,2'-oxydibenzoato]
;
_chemical_name_common     ?
_chemical_formula_moiety     'C26 H16 N2 O5 Zn'
_chemical_formula_sum     'C26 H16 N2 O5 Zn'
_chemical_formula_iupac     '[Zn (C14 H8 O5) (C12 H8 N2)]'
_chemical_formula_weight     501.78
_chemical_melting_point     ?
_symmetry_cell_setting     monoclinic
_symmetry_space_group_name_H-M     'P 21/n'
_symmetry_space_group_name_Hall     '-P 2yn'
loop_
    _symmetry_equiv_pos_as_xyz
    'x, y, z'
    '-x+1/2, y+1/2, -z+1/2'
    '-x, -y, -z'
    'x-1/2, -y-1/2, z-1/2'
_cell_length_a     7.7033(18)
_cell_length_b     17.403(4)
_cell_length_c     16.230(4)
_cell_angle_alpha     90.00
_cell_angle_beta     90.184(4)
_cell_angle_gamma     90.00
_cell_volume     2175.8(9)
_cell_formula_units_Z     4
_cell_measurement_reflns_used     1776
_cell_measurement_theta_min     2.34
_cell_measurement_theta_max     21.85
_cell_measurement_temperature     293(2)
_exptl_crystal_description     block
_exptl_crystal_colour     colourless
_exptl_crystal_size_max     0.15
_exptl_crystal_size_mid     0.08
_exptl_crystal_size_min     0.06
_exptl_crystal_density_diffrn     1.532
_exptl_crystal_density_meas     ?
_exptl_crystal_density_method     'not measured'
_exptl_crystal_F_000     1024
_exptl_absorpt_coefficient_mu     1.171
_exptl_absorpt_correction_type     multi-scan
_exptl_absorpt_process_details     '(SADABS; Sheldrick, 2003)'
_exptl_absorpt_correction_T_min     0.901
_exptl_absorpt_correction_T_max     0.913
_exptl_special_details     ?
_diffrn_ambient_temperature     293(2)
_diffrn_radiation_type     MoK\a
_diffrn_radiation_wavelength     0.71073
_diffrn_radiation_source     'fine-focus sealed tube'
_diffrn_radiation_monochromator     graphite
_diffrn_measurement_device_type     'Bruker APEXII CCD area-detector'
_diffrn_measurement_method     '\f and \w scans'
_diffrn_detector_area_resol_mean     0
_diffrn_reflns_number     10511
_diffrn_reflns_av_R_equivalents     0.0560
_diffrn_reflns_av_sigmaI/netI     0.0690
_diffrn_reflns_theta_min     1.72
_diffrn_reflns_theta_max     25.00
_diffrn_reflns_theta_full     25.00
_diffrn_measured_fraction_theta_max     0.998
_diffrn_measured_fraction_theta_full     0.998
_diffrn_reflns_limit_h_min     -9
_diffrn_reflns_limit_h_max     9
_diffrn_reflns_limit_k_min     -20
_diffrn_reflns_limit_k_max     16
_diffrn_reflns_limit_l_min     -18
_diffrn_reflns_limit_l_max     19
_diffrn_standards_number     0
_diffrn_standards_interval_count     0
_diffrn_standards_interval_time     0
_diffrn_standards_decay_%     ?
_refine_special_details
;
Refinement of <i>F</i>^2^ against ALL reflections. The weighted <i>R</i>-factor
<i>wR</i> and goodness of fit <i>S</i> are based on <i>F</i>^2^, conventional
<i>R</i>-factors <i>R</i> are based on <i>F</i>, with <i>F</i> set to zero for
negative <i>F</i>^2^. The threshold expression of <i>F</i>^2^ >
\s(<i>F</i>^2^) is used only for calculating <i>R</i>-factors(gt) <i>etc</i>.
and is not relevant to the choice of reflections for refinement.
<i>R</i>-factors based on <i>F</i>^2^ are statistically about twice as large
as those based on <i>F</i>, and <i>R</i>- factors based on ALL data will be
even larger.
;
_reflns_number_total     3843
_reflns_number_gt     2320
_reflns_threshold_expression     >2sigma(I)
_refine_ls_structure_factor_coef     Fsqd
_refine_ls_matrix_type     full
_refine_ls_R_factor_all     0.0917
_refine_ls_R_factor_gt     0.0440
_refine_ls_wR_factor_gt     0.0978
_refine_ls_wR_factor_ref     0.1121
_refine_ls_goodness_of_fit_ref     0.935
_refine_ls_restrained_S_all     0.935
_refine_ls_number_reflns     3843
_refine_ls_number_parameters     307
_refine_ls_number_restraints     0
_refine_ls_hydrogen_treatment     constr
_refine_ls_weighting_scheme     calc
_refine_ls_weighting_details
         'calc w=1/[\s^2^(Fo^2^)+(0.0558P)^2^+0.0000P] where P=(Fo^2^+2Fc^2^)/3'
_atom_sites_solution_hydrogens     geom
_atom_sites_solution_primary     direct
_atom_sites_solution_secondary     difmap
_refine_ls_shift/su_max     0.001
_refine_ls_shift/su_mean     0.000
_refine_diff_density_max     0.487
_refine_diff_density_min     -0.408
_refine_ls_extinction_method     none
_refine_ls_extinction_coef     ?
loop_
    _atom_type_symbol
    _atom_type_description
    _atom_type_scat_dispersion_real
    _atom_type_scat_dispersion_imag
    _atom_type_scat_source
    'C' 'C' 0.0033 0.0016
                         'International Tables Vol C Tables 4.2.6.8 and 6.1.1.4'
    'H' 'H' 0.0000 0.0000
                         'International Tables Vol C Tables 4.2.6.8 and 6.1.1.4'
    'N' 'N' 0.0061 0.0033
                         'International Tables Vol C Tables 4.2.6.8 and 6.1.1.4'
    'O' 'O' 0.0106 0.0060
                         'International Tables Vol C Tables 4.2.6.8 and 6.1.1.4'
    'Zn' 'Zn' 0.2839 1.4301
                         'International Tables Vol C Tables 4.2.6.8 and 6.1.1.4'
_computing_data_collection     'APEX2 (Bruker, 2004)'
_computing_cell_refinement     'SAINT-Plus (Bruker, 2001)'
_computing_data_reduction     'SAINT-Plus (Bruker, 2001)'
_computing_structure_solution     'SHELXS97 (Sheldrick, 2008)'
_computing_structure_refinement     'SHELXL97 (Sheldrick, 2008)'
_computing_molecular_graphics     'XP in SHELXTL (Sheldrick, 2008)'
_computing_publication_material     'SHELXL97 (Sheldrick, 2008)'
loop_
    _atom_site_type_symbol
    _atom_site_label
    _atom_site_fract_x
    _atom_site_fract_y
    _atom_site_fract_z
    _atom_site_U_iso_or_equiv
    _atom_site_adp_type
    _atom_site_calc_flag
    _atom_site_refinement_flags
    _atom_site_occupancy
    _atom_site_symmetry_multiplicity
    _atom_site_disorder_assembly
    _atom_site_disorder_group
    Zn Zn1 0.13817(6) 0.13631(3) 0.83696(3) 0.04575(18) Uani d . 1 1 . .
    O O3 -0.2343(3) 0.10169(15) 0.42299(15) 0.0501(7) Uani d . 1 1 . .
    O O4 -0.1006(3) 0.32154(16) 0.33955(16) 0.0508(7) Uani d . 1 1 . .
    N N1 0.2187(4) 0.02020(18) 0.83600(18) 0.0427(8) Uani d . 1 1 . .
    O O5 -0.3157(3) 0.24285(15) 0.36218(17) 0.0576(8) Uani d . 1 1 . .
    O O2 -0.0997(3) 0.14036(15) 0.78576(15) 0.0505(7) Uani d . 1 1 . .
    C C25 0.2064(5) 0.0400(2) 0.9814(2) 0.0449(10) Uani d . 1 1 . .
    O O1 0.1008(3) 0.14258(19) 0.69057(16) 0.0687(9) Uani d . 1 1 . .
    N N2 0.1358(4) 0.1102(2) 0.96511(19) 0.0488(8) Uani d . 1 1 . .
    C C18 0.3184(5) -0.0821(3) 0.9262(3) 0.0527(11) Uani d . 1 1 . .
    C C26 0.2485(4) -0.0083(2) 0.9126(2) 0.0431(10) Uani d . 1 1 . .
    C C1 -0.0532(5) 0.1416(2) 0.7110(2) 0.0446(10) Uani d . 1 1 . .
    C C10 0.2189(6) 0.0738(3) 0.3682(3) 0.0603(12) Uani d . 1 1 . .
    H H10 0.2996 0.0340 0.3675 0.072 Uiso calc R 1 1 . .
    C C13 -0.0274(4) 0.1917(2) 0.3654(2) 0.0366(9) Uani d . 1 1 . .
    C C11 0.2659(5) 0.1464(3) 0.3426(2) 0.0568(12) Uani d . 1 1 . .
    H H11 0.3793 0.1561 0.3262 0.068 Uiso calc R 1 1 . .
    C C5 -0.4461(5) 0.1157(2) 0.5263(3) 0.0558(11) Uani d . 1 1 . .
    H H5 -0.5305 0.1067 0.4864 0.067 Uiso calc R 1 1 . .
    C C21 0.2411(5) 0.0138(3) 1.0612(3) 0.0599(13) Uani d . 1 1 . .
    C C12 0.1449(4) 0.2045(2) 0.3413(2) 0.0431(9) Uani d . 1 1 . .
    H H12 0.1781 0.2533 0.3242 0.052 Uiso calc R 1 1 . .
    C C3 -0.1465(4) 0.1308(2) 0.5634(2) 0.0379(9) Uani d . 1 1 . .
    H H3 -0.0304 0.1345 0.5483 0.046 Uiso calc R 1 1 . .
    C C14 -0.1562(5) 0.2555(2) 0.3559(2) 0.0403(9) Uani d . 1 1 . .
    C C2 -0.1942(4) 0.1381(2) 0.6454(2) 0.0369(8) Uani d . 1 1 . .
    C C4 -0.2722(5) 0.1181(2) 0.5043(2) 0.0407(9) Uani d . 1 1 . .
    C C15 0.2555(5) -0.0236(3) 0.7719(3) 0.0528(11) Uani d . 1 1 . .
    H H15 0.2365 -0.0042 0.7193 0.063 Uiso calc R 1 1 . .
    C C9 0.0534(6) 0.0604(2) 0.3947(2) 0.0559(11) Uani d . 1 1 . .
    H H9 0.0222 0.0116 0.4127 0.067 Uiso calc R 1 1 . .
    C C17 0.3525(5) -0.1265(3) 0.8556(3) 0.0688(13) Uani d . 1 1 . .
    H H17 0.3966 -0.1760 0.8613 0.083 Uiso calc R 1 1 . .
    C C22 0.2001(6) 0.0634(4) 1.1255(3) 0.0769(16) Uani d . 1 1 . .
    H H22 0.2193 0.0482 1.1797 0.092 Uiso calc R 1 1 . .
    C C8 -0.0682(5) 0.1189(2) 0.3951(2) 0.0400(9) Uani d . 1 1 . .
    C C16 0.3218(5) -0.0979(3) 0.7799(3) 0.0649(13) Uani d . 1 1 . .
    H H16 0.3446 -0.1274 0.7334 0.078 Uiso calc R 1 1 . .
    C C20 0.3170(6) -0.0615(3) 1.0716(3) 0.0721(15) Uani d . 1 1 . .
    H H20 0.3415 -0.0793 1.1244 0.086 Uiso calc R 1 1 . .
    C C24 0.0998(6) 0.1566(3) 1.0270(3) 0.0647(13) Uani d . 1 1 . .
    H H24 0.0525 0.2048 1.0164 0.078 Uiso calc R 1 1 . .
    C C6 -0.4932(5) 0.1267(3) 0.6066(3) 0.0585(12) Uani d . 1 1 . .
    H H6 -0.6100 0.1275 0.6208 0.070 Uiso calc R 1 1 . .
    C C23 0.1324(7) 0.1338(4) 1.1098(3) 0.0764(15) Uani d . 1 1 . .
    H H23 0.1073 0.1671 1.1530 0.092 Uiso calc R 1 1 . .
    C C7 -0.3675(5) 0.1366(2) 0.6669(2) 0.0484(10) Uani d . 1 1 . .
    H H7 -0.3998 0.1422 0.7218 0.058 Uiso calc R 1 1 . .
    C C19 0.3527(6) -0.1059(3) 1.0072(3) 0.0713(14) Uani d . 1 1 . .
    H H19 0.4017 -0.1541 1.0161 0.086 Uiso calc R 1 1 . .
loop_
    _atom_site_aniso_label
    _atom_site_aniso_U_11
    _atom_site_aniso_U_22
    _atom_site_aniso_U_33
    _atom_site_aniso_U_12
    _atom_site_aniso_U_13
    _atom_site_aniso_U_23
    Zn1 0.0362(3) 0.0535(3) 0.0475(3) -0.0081(2) -0.0086(2) 0.0039(2)
    O3 0.0465(17) 0.0655(19) 0.0382(15) -0.0152(14) -0.0071(13) 0.0035(13)
    O4 0.0418(16) 0.0465(17) 0.0641(18) 0.0019(13) 0.0034(13) 0.0047(14)
    N1 0.0335(17) 0.056(2) 0.0385(19) -0.0111(15) -0.0066(14) 0.0001(17)
    O5 0.0310(16) 0.0534(18) 0.088(2) 0.0039(13) -0.0074(14) -0.0064(15)
    O2 0.0432(16) 0.074(2) 0.0344(15) -0.0024(14) -0.0046(12) -0.0032(14)
    C25 0.031(2) 0.060(3) 0.044(2) -0.0180(19) -0.0070(18) 0.005(2)
    O1 0.0240(15) 0.129(3) 0.0530(17) -0.0026(16) -0.0029(13) -0.0030(18)
    N2 0.042(2) 0.060(2) 0.045(2) -0.0138(17) 0.0019(16) -0.0062(18)
    C18 0.033(2) 0.065(3) 0.060(3) -0.008(2) -0.009(2) 0.011(2)
    C26 0.027(2) 0.057(3) 0.046(2) -0.0136(18) -0.0087(17) 0.007(2)
    C1 0.038(2) 0.052(3) 0.044(2) 0.0057(19) -0.0039(19) -0.002(2)
    C10 0.055(3) 0.061(3) 0.065(3) 0.025(2) -0.017(2) -0.012(3)
    C13 0.033(2) 0.046(2) 0.030(2) 0.0025(17) -0.0037(16) -0.0015(17)
    C11 0.037(2) 0.084(4) 0.049(3) 0.013(2) -0.0012(19) -0.010(2)
    C5 0.035(2) 0.081(3) 0.051(3) -0.003(2) -0.015(2) 0.003(2)
    C21 0.037(2) 0.102(4) 0.040(3) -0.025(2) -0.006(2) 0.009(3)
    C12 0.032(2) 0.052(2) 0.045(2) -0.002(2) 0.0015(17) 0.004(2)
    C3 0.0273(19) 0.047(2) 0.039(2) 0.0002(17) -0.0036(16) 0.0049(18)
    C14 0.035(2) 0.049(3) 0.036(2) 0.0019(19) -0.0065(17) -0.0057(18)
    C2 0.0287(19) 0.042(2) 0.040(2) 0.0005(17) -0.0034(16) 0.0002(18)
    C4 0.036(2) 0.047(2) 0.039(2) -0.0042(17) -0.0059(17) 0.0071(18)
    C15 0.040(2) 0.069(3) 0.049(3) -0.006(2) -0.0082(19) -0.005(2)
    C9 0.064(3) 0.051(3) 0.053(3) 0.012(2) -0.014(2) 0.001(2)
    C17 0.040(3) 0.059(3) 0.107(4) 0.004(2) -0.008(3) 0.005(3)
    C22 0.058(3) 0.133(5) 0.040(3) -0.032(3) -0.002(2) 0.007(3)
    C8 0.039(2) 0.051(3) 0.030(2) -0.0003(19) -0.0073(17) -0.0003(18)
    C16 0.040(3) 0.074(3) 0.081(3) 0.002(2) -0.010(2) -0.020(3)
    C20 0.043(3) 0.111(5) 0.062(3) -0.016(3) -0.014(2) 0.047(3)
    C24 0.053(3) 0.081(4) 0.060(3) -0.017(2) 0.008(2) -0.012(3)
    C6 0.025(2) 0.089(3) 0.062(3) -0.001(2) -0.004(2) -0.002(3)
    C23 0.064(3) 0.120(5) 0.045(3) -0.028(3) 0.007(2) -0.024(3)
    C7 0.038(2) 0.063(3) 0.044(2) 0.005(2) 0.0032(18) 0.001(2)
    C19 0.043(3) 0.091(4) 0.080(4) -0.005(3) -0.009(3) 0.032(3)
_geom_special_details
;
All e.s.d.'s (except the e.s.d. in the dihedral angle between two l.s. planes)
are estimated using the full covariance matrix. The cell e.s.d.'s are taken
into account individually in the estimation of e.s.d.'s in distances, angles
and torsion angles; correlations between e.s.d.'s in cell parameters are only
used when they are defined by crystal symmetry. An approximate (isotropic)
treatment of cell e.s.d.'s is used for estimating e.s.d.'s involving l.s.
planes.
;
loop_
    _geom_bond_atom_site_label_1
    _geom_bond_atom_site_label_2
    _geom_bond_site_symmetry_2
    _geom_bond_distance
    _geom_bond_publ_flag
    Zn1 O2 . 2.011(2) y
    Zn1 N1 . 2.114(3) y
    Zn1 N2 . 2.129(3) y
    Zn1 O4 4_666 2.143(3) y
    Zn1 O5 4_666 2.172(3) y
    Zn1 O1 . 2.395(3) y
    O3 C4 . 1.383(4) ?
    O3 C8 . 1.392(4) ?
    O4 C14 . 1.255(4) ?
    N1 C15 . 1.321(5) ?
    N1 C26 . 1.358(4) ?
    O5 C14 . 1.253(4) ?
    O2 C1 . 1.266(4) ?
    C25 N2 . 1.362(5) ?
    C25 C21 . 1.398(5) ?
    C25 C26 . 1.437(5) ?
    O1 C1 . 1.233(4) ?
    N2 C24 . 1.319(5) ?
    C18 C19 . 1.402(6) ?
    C18 C17 . 1.407(6) ?
    C18 C26 . 1.410(6) ?
    C1 C2 . 1.520(5) ?
    C10 C9 . 1.367(6) ?
    C10 C11 . 1.379(6) ?
    C10 H10 . 0.9300 ?
    C13 C8 . 1.393(5) ?
    C13 C12 . 1.403(5) ?
    C13 C14 . 1.496(5) ?
    C11 C12 . 1.375(5) ?
    C11 H11 . 0.9300 ?
    C5 C6 . 1.369(6) ?
    C5 C4 . 1.387(5) ?
    C5 H5 . 0.9300 ?
    C21 C22 . 1.391(7) ?
    C21 C20 . 1.446(7) ?
    C12 H12 . 0.9300 ?
    C3 C4 . 1.378(5) ?
    C3 C2 . 1.389(5) ?
    C3 H3 . 0.9300 ?
    C2 C7 . 1.381(5) ?
    C15 C16 . 1.396(6) ?
    C15 H15 . 0.9300 ?
    C9 C8 . 1.383(5) ?
    C9 H9 . 0.9300 ?
    C17 C16 . 1.345(6) ?
    C17 H17 . 0.9300 ?
    C22 C23 . 1.355(7) ?
    C22 H22 . 0.9300 ?
    C16 H16 . 0.9300 ?
    C20 C19 . 1.329(6) ?
    C20 H20 . 0.9300 ?
    C24 C23 . 1.423(6) ?
    C24 H24 . 0.9300 ?
    C6 C7 . 1.385(5) ?
    C6 H6 . 0.9300 ?
    C23 H23 . 0.9300 ?
    C7 H7 . 0.9300 ?
    C19 H19 . 0.9300 ?
loop_
    _geom_angle_atom_site_label_1
    _geom_angle_atom_site_label_2
    _geom_angle_atom_site_label_3
    _geom_angle_site_symmetry_1
    _geom_angle_site_symmetry_3
    _geom_angle
    _geom_angle_publ_flag
    O2 Zn1 N1 . . 107.31(11) ?
    O2 Zn1 N2 . . 113.60(11) ?
    N1 Zn1 N2 . . 78.85(13) ?
    O2 Zn1 O4 . 4_666 148.31(11) ?
    N1 Zn1 O4 . 4_666 92.97(11) ?
    N2 Zn1 O4 . 4_666 93.73(11) ?
    O2 Zn1 O5 . 4_666 101.10(10) ?
    N1 Zn1 O5 . 4_666 151.55(10) ?
    N2 Zn1 O5 . 4_666 91.41(12) ?
    O4 Zn1 O5 4_666 4_666 60.75(10) ?
    O2 Zn1 O1 . . 58.81(10) ?
    N1 Zn1 O1 . . 94.05(11) ?
    N2 Zn1 O1 . . 167.82(11) ?
    O4 Zn1 O1 4_666 . 96.52(10) ?
    O5 Zn1 O1 4_666 . 99.32(11) ?
    C4 O3 C8 . . 117.7(3) ?
    C14 O4 Zn1 . 4_565 89.8(2) ?
    C15 N1 C26 . . 118.3(4) ?
    C15 N1 Zn1 . . 128.4(3) ?
    C26 N1 Zn1 . . 113.1(3) ?
    C14 O5 Zn1 . 4_565 88.5(2) ?
    C1 O2 Zn1 . . 97.8(2) ?
    N2 C25 C21 . . 123.2(4) ?
    N2 C25 C26 . . 117.7(3) ?
    C21 C25 C26 . . 119.1(4) ?
    C1 O1 Zn1 . . 81.1(2) ?
    C24 N2 C25 . . 119.0(4) ?
    C24 N2 Zn1 . . 128.0(3) ?
    C25 N2 Zn1 . . 112.1(3) ?
    C19 C18 C17 . . 124.5(5) ?
    C19 C18 C26 . . 119.1(4) ?
    C17 C18 C26 . . 116.5(4) ?
    N1 C26 C18 . . 122.7(4) ?
    N1 C26 C25 . . 117.4(4) ?
    C18 C26 C25 . . 120.0(4) ?
    O1 C1 O2 . . 122.3(3) ?
    O1 C1 C2 . . 119.9(3) ?
    O2 C1 C2 . . 117.8(3) ?
    O1 C1 Zn1 . . 70.0(2) ?
    O2 C1 Zn1 . . 52.30(17) ?
    C2 C1 Zn1 . . 169.3(3) ?
    C9 C10 C11 . . 119.8(4) ?
    C9 C10 H10 . . 120.1 ?
    C11 C10 H10 . . 120.1 ?
    C8 C13 C12 . . 117.1(3) ?
    C8 C13 C14 . . 124.1(3) ?
    C12 C13 C14 . . 118.8(3) ?
    C12 C11 C10 . . 120.0(4) ?
    C12 C11 H11 . . 120.0 ?
    C10 C11 H11 . . 120.0 ?
    C6 C5 C4 . . 120.0(4) ?
    C6 C5 H5 . . 120.0 ?
    C4 C5 H5 . . 120.0 ?
    C22 C21 C25 . . 116.7(5) ?
    C22 C21 C20 . . 124.7(5) ?
    C25 C21 C20 . . 118.6(4) ?
    C11 C12 C13 . . 121.4(4) ?
    C11 C12 H12 . . 119.3 ?
    C13 C12 H12 . . 119.3 ?
    C4 C3 C2 . . 119.6(3) ?
    C4 C3 H3 . . 120.2 ?
    C2 C3 H3 . . 120.2 ?
    O5 C14 O4 . . 120.9(3) ?
    O5 C14 C13 . . 120.8(4) ?
    O4 C14 C13 . . 118.3(3) ?
    O5 C14 Zn1 . 4_565 61.1(2) ?
    O4 C14 Zn1 . 4_565 59.79(19) ?
    C13 C14 Zn1 . 4_565 177.9(3) ?
    C7 C2 C3 . . 119.9(3) ?
    C7 C2 C1 . . 120.9(3) ?
    C3 C2 C1 . . 119.0(3) ?
    C3 C4 O3 . . 123.2(3) ?
    C3 C4 C5 . . 120.2(4) ?
    O3 C4 C5 . . 116.5(3) ?
    N1 C15 C16 . . 122.7(4) ?
    N1 C15 H15 . . 118.6 ?
    C16 C15 H15 . . 118.6 ?
    C10 C9 C8 . . 120.6(4) ?
    C10 C9 H9 . . 119.7 ?
    C8 C9 H9 . . 119.7 ?
    C16 C17 C18 . . 120.5(4) ?
    C16 C17 H17 . . 119.8 ?
    C18 C17 H17 . . 119.8 ?
    C23 C22 C21 . . 120.5(5) ?
    C23 C22 H22 . . 119.7 ?
    C21 C22 H22 . . 119.7 ?
    C9 C8 O3 . . 117.8(4) ?
    C9 C8 C13 . . 121.0(4) ?
    O3 C8 C13 . . 121.1(3) ?
    C17 C16 C15 . . 119.4(5) ?
    C17 C16 H16 . . 120.3 ?
    C15 C16 H16 . . 120.3 ?
    C19 C20 C21 . . 121.4(4) ?
    C19 C20 H20 . . 119.3 ?
    C21 C20 H20 . . 119.3 ?
    N2 C24 C23 . . 120.8(5) ?
    N2 C24 H24 . . 119.6 ?
    C23 C24 H24 . . 119.6 ?
    C5 C6 C7 . . 120.3(4) ?
    C5 C6 H6 . . 119.9 ?
    C7 C6 H6 . . 119.9 ?
    C22 C23 C24 . . 119.8(5) ?
    C22 C23 H23 . . 120.1 ?
    C24 C23 H23 . . 120.1 ?
    C2 C7 C6 . . 119.9(4) ?
    C2 C7 H7 . . 120.1 ?
    C6 C7 H7 . . 120.1 ?
    C20 C19 C18 . . 121.8(5) ?
    C20 C19 H19 . . 119.1 ?
    C18 C19 H19 . . 119.1 ?
data_global
_journal_date_recd_electronic     2011-07-07
_journal_date_accepted     2011-07-16
_journal_name_full     'Acta Crystallographica, Section E'
_journal_year     2011
_journal_volume     67
_journal_issue      8
_journal_page_first     m1157
_journal_page_last     m1157
_journal_paper_category     QM
_journal_coeditor_code     IS2747
_publ_contact_author_name     'Xue Cai'
_publ_contact_author_address
;
Department of Chemistry,
Mudanjiang Normal College,
Mudanjiang 157012,Heilongjiang Province,
People's Republic of China
;
_publ_contact_author_email     xuecai@mail.sdu.edu.cn
_publ_contact_author_fax     '86 0453-6511365'
_publ_contact_author_phone     '86 0453-6511365'
_publ_section_title
;
<i>catena</i>-Poly[[(1,10-phenanthroline)zinc]-\m-2,2'-oxydibenzoato]
;
loop_
    _publ_author_name
    _publ_author_address
    'Xue Cai'
;
Department of Chemistry,
Mudanjiang Normal College,
Mudanjiang 157012, Heilongjiang Province,
People's Republic of China
;
