# Supplementary material for: catena-Poly[[(1,10-phenanthroline)zinc]-μ-2,2′-oxydibenzoato]
Source: Acta Crystallogr Sect E Struct Rep Online. 2011 Jul 30;67(Pt 8):m1157. doi: 10.1107/S160053681102856X (PMC3212257; doi:10.1107/S160053681102856X)
Supplement: Supplementary file 2 [file e-67-m1157-Isup2.hkl]

#
# h,k,l, Fc-squared, Fo-squared, sigma(Fo-squared) and status flag
#
data_I
_shelx_title ' qq in P2(1)/n'
_shelx_refln_list_code          4
_shelx_F_calc_maximum      319.65
_exptl_crystal_F_000      1024.00
_reflns_d_resolution_high  0.8409
 
loop_
 _symmetry_equiv_pos_as_xyz
 'x, y, z'
 '-x+1/2, y+1/2, -z+1/2'
 '-x, -y, -z'
 'x-1/2, -y-1/2, z-1/2'
 
_cell_length_a     7.7033
_cell_length_b    17.4027
_cell_length_c    16.2303
_cell_angle_alpha  90.000
_cell_angle_beta   90.184
_cell_angle_gamma  90.000
 
_shelx_F_squared_multiplier     1.000
 
loop_
 _refln_index_h
 _refln_index_k
 _refln_index_l
 _refln_F_squared_calc
 _refln_F_squared_meas
 _refln_F_squared_sigma
 _refln_observed_status
   2   0   0    30091.86    33323.55    999.53 o
   4   0   0     7544.28     7490.50    252.29 o
   6   0   0      177.87      223.80     46.49 o
   8   0   0      814.76      924.71    125.42 o
   1   1   0    10462.88    11661.62    250.64 o
   2   1   0    24243.16    27250.14    822.22 o
   3   1   0     3600.28     3682.08     93.76 o
   4   1   0     3974.95     4366.02    113.33 o
   5   1   0      398.74      383.84     32.78 o
   6   1   0     1500.66     1462.91     95.39 o
   7   1   0        7.08        3.43     20.43 o
   8   1   0      218.88      242.43    115.94 o
   0   2   0     2467.31     1983.27     70.84 o
   1   2   0      142.58      205.51     15.16 o
   2   2   0    11939.41    13427.17    240.62 o
   3   2   0     2385.01     2562.40     58.13 o
   4   2   0     6861.70     7640.88    149.49 o
   5   2   0     3469.16     3690.11     86.45 o
   6   2   0      525.37      604.27     57.13 o
   7   2   0     1146.78     1050.08     44.03 o
   8   2   0        1.06       30.57     37.97 o
   9   2   0      187.98      156.80     62.28 o
   1   3   0     8985.80     8879.62    159.67 o
   2   3   0    22108.38    22879.68    349.19 o
   3   3   0     2912.42     2875.50     63.77 o
   4   3   0     2027.92     2165.32     55.82 o
   5   3   0     2600.24     2632.74     59.60 o
   6   3   0      270.10      311.21     25.96 o
   7   3   0     1167.36     1227.12     64.17 o
   8   3   0      179.09      210.62     46.28 o
   9   3   0       34.34       44.18     60.64 o
   0   4   0   102173.66    96210.68   2857.09 o
   1   4   0     2374.22     2472.38     52.00 o
   2   4   0     2340.42     2523.13     48.83 o
   3   4   0      802.45      809.15     25.87 o
   4   4   0    15459.01    16015.07    255.33 o
   5   4   0      869.48      843.70     33.14 o
   6   4   0      298.84      341.30     26.81 o
   7   4   0      307.32      366.93     46.46 o
   8   4   0      509.71      618.71     83.79 o
   1   5   0       40.81       52.59     11.17 o
   2   5   0     1506.20     1352.09     32.71 o
   3   5   0      925.97      957.28     29.64 o
   4   5   0      223.90      266.06     19.77 o
   5   5   0     1204.64     1277.35     40.83 o
   6   5   0     6137.90     5931.51    114.52 o
   7   5   0       34.71       65.08     36.29 o
   8   5   0      513.31      480.14     90.53 o
   0   6   0     2785.86     2652.55     71.76 o
   1   6   0     1683.56     1723.99     42.69 o
   2   6   0     1067.60     1110.45     26.04 o
   3   6   0      402.34      374.02     20.50 o
   4   6   0      437.75      492.04     25.02 o
   5   6   0     2258.05     2373.67     58.20 o
   6   6   0     1191.17     1235.46     54.06 o
   7   6   0      202.75      219.77     44.85 o
   8   6   0      854.51      736.87     66.78 o
   1   7   0     5550.37     5508.01     93.93 o
   2   7   0     2269.41     2354.84     48.20 o
   3   7   0     6348.49     6525.63    114.25 o
   4   7   0       69.97       64.41     25.65 o
   5   7   0     1105.48     1124.20     62.44 o
   6   7   0      378.55      431.49     37.52 o
   7   7   0      365.42      369.84     50.28 o
   8   7   0      316.69      291.43     52.72 o
   0   8   0    31190.33    30607.22   1184.73 o
   1   8   0     5042.16     5381.79     93.87 o
   2   8   0     1901.76     2069.54     51.46 o
   3   8   0       12.70        0.00     11.14 o
   4   8   0     2075.66     2046.48     52.29 o
   5   8   0       84.11       45.47     20.66 o
   6   8   0       84.84       66.23     36.39 o
   7   8   0       42.90       56.65     42.45 o
   8   8   0      665.72      650.89     66.18 o
   1   9   0       65.06       33.75     14.49 o
   2   9   0     3329.77     3244.42     64.95 o
   3   9   0      147.52      159.69     22.58 o
   4   9   0      117.50      140.76     21.51 o
   5   9   0      120.66      139.33     24.67 o
   6   9   0      629.20      782.64     60.78 o
   7   9   0       38.55       68.84     40.80 o
   8   9   0        1.72       34.47     44.69 o
   0  10   0     3228.89     2863.67     84.29 o
   1  10   0       15.19       21.39     15.77 o
   2  10   0       17.02        0.00     15.21 o
   3  10   0        4.06        0.00     16.43 o
   4  10   0     2158.42     2260.10     58.50 o
   5  10   0     1292.67     1343.20     56.55 o
   6  10   0      111.03      116.29     39.63 o
   7  10   0        7.67        0.00     39.99 o
   8  10   0        2.40        0.00     57.22 o
   1  11   0     3158.12     3122.37     65.78 o
   2  11   0       68.15       82.17     29.44 o
   3  11   0     2529.49     2771.79     78.93 o
   4  11   0      166.52      173.53     25.23 o
   5  11   0      605.39      683.31     59.01 o
   6  11   0       16.98       68.52     40.16 o
   7  11   0      173.24      138.47     57.61 o
   0  12   0     2446.65     2284.08    128.79 o
   1  12   0      819.49      864.14     34.41 o
   2  12   0       82.58       75.82     24.47 o
   3  12   0       38.28       51.69     25.08 o
   4  12   0      662.91      755.71     38.09 o
   5  12   0        8.90       32.82     36.46 o
   6  12   0      183.59      201.45     45.56 o
   7  12   0       64.69       84.76     45.98 o
   1  13   0       33.74       38.72     23.87 o
   2  13   0     1550.98     1868.23     61.47 o
   3  13   0       21.66       33.32     25.47 o
   4  13   0        9.54       20.85     27.79 o
   5  13   0      155.05      173.88     44.94 o
   6  13   0      711.91      724.87     67.36 o
   7  13   0        9.63        0.00     42.01 o
   0  14   0      868.70      832.43     52.61 o
   1  14   0      101.80      129.98     28.12 o
   2  14   0        0.08        0.00     24.47 o
   3  14   0        1.52        6.84     26.82 o
   4  14   0      522.03      602.99     58.60 o
   5  14   0      309.46      300.87     70.27 o
   6  14   0       11.32        0.00     43.52 o
   1  15   0     1199.44     1242.62     67.18 o
   2  15   0      110.74       81.13     29.00 o
   3  15   0      803.84      886.13     49.62 o
   4  15   0       22.58       45.39     40.94 o
   5  15   0       41.22       49.17     56.65 o
   6  15   0      105.96       59.07     48.20 o
   0  16   0     1058.82     1165.47     96.26 o
   1  16   0      259.18      259.12     34.58 o
   2  16   0        7.47        0.00     27.70 o
   3  16   0        1.12        1.63     29.64 o
   4  16   0      107.38       69.56     42.78 o
   5  16   0       68.32       80.70     47.39 o
   1  17   0      208.84      227.78     44.51 o
   2  17   0      169.12      199.27     46.37 o
   3  17   0      154.67      253.24     66.37 o
   4  17   0      108.44      109.52    102.03 o
   5  17   0       10.86        0.00     43.61 o
   0  18   0      881.73      934.56     95.01 o
   1  18   0        0.20       28.97     38.98 o
   2  18   0       50.52       16.51     35.68 o
   3  18   0        0.66       40.36     57.99 o
   4  18   0      206.06      266.31     71.09 o
   1  19   0       21.46       61.54     42.16 o
   2  19   0       29.51       16.04     52.60 o
   3  19   0       45.58       84.48     52.22 o
   0  20   0        5.42      105.59     63.63 o
   1  20   0       28.00        0.00     43.87 o
   2  20   0        1.78       60.35     68.15 o
  -5   0   1     1692.45     1538.66     86.73 o
  -3   0   1     1596.73     1608.26     74.60 o
  -1   0   1     7457.73     7606.29    235.25 o
   1   0   1    12254.22    13726.29    413.90 o
   3   0   1       24.51        0.00      6.26 o
   5   0   1     2599.49     2632.62    113.10 o
   7   0   1        2.83        0.00     24.82 o
  -9   1   1       71.91      128.98     55.44 o
  -8   1   1       14.55       33.93     29.26 o
  -7   1   1       99.05      124.14     39.47 o
  -6   1   1     1359.63     1348.71     86.53 o
  -5   1   1      516.56      501.76     37.16 o
  -4   1   1     1870.45     1903.02     63.83 o
  -3   1   1     1232.13     1355.77     47.13 o
  -2   1   1    10181.28    11404.93    251.19 o
  -1   1   1    19833.66    20749.32    456.50 o
   0   1   1     6765.10     5688.74    494.76 o
   1   1   1     6260.06     7498.48    228.61 o
   2   1   1     5605.66     6535.53    120.24 o
   3   1   1    11568.06    12732.50    229.93 o
   4   1   1     2990.43     2108.60     87.79 o
   5   1   1        5.08        0.00     10.96 o
   6   1   1       64.72       48.64     34.32 o
   7   1   1      100.48       95.20     20.36 o
   8   1   1      185.89      221.42     58.67 o
  -9   2   1        1.73       17.23     51.98 o
  -8   2   1     1165.25     1269.63     61.44 o
  -7   2   1       51.50       30.06     32.04 o
  -6   2   1      136.53      148.42     26.31 o
  -5   2   1      208.31      191.19     23.27 o
  -4   2   1    22916.06    24644.68    538.55 o
  -3   2   1     1440.05     1447.84     39.32 o
  -2   2   1    39038.13    41183.66    873.19 o
  -1   2   1       24.37        8.68      9.82 o
   0   2   1     9789.52    10373.41    223.08 o
   1   2   1        0.64       12.62      6.69 o
   2   2   1     7595.07     8456.22    134.17 o
   3   2   1     1176.85     1305.04     31.88 o
   4   2   1     1556.11     1603.42     40.03 o
   5   2   1      340.36      377.43     31.32 o
   6   2   1      980.50      991.98     38.38 o
   7   2   1      131.06      154.24     22.08 o
   8   2   1       28.47        3.59     34.54 o
   9   2   1       55.79       29.84     54.67 o
  -9   3   1       51.23       44.86     91.78 o
  -8   3   1       15.18        0.00     36.64 o
  -7   3   1       99.72       78.97     28.41 o
  -6   3   1     1501.15     1563.07     54.98 o
  -5   3   1      294.40      300.60     25.62 o
  -4   3   1     7610.52     8184.07    159.30 o
  -3   3   1     2869.00     2939.19     64.94 o
  -2   3   1     1614.73     1864.71     43.93 o
  -1   3   1     8245.15     8147.39    227.98 o
   0   3   1     3968.88     3695.82     86.19 o
   1   3   1      192.99      221.37     11.48 o
   2   3   1     5498.25     5914.00    165.05 o
   3   3   1     3647.66     3892.47     70.49 o
   4   3   1     8411.10     8868.91    147.98 o
   5   3   1      572.24      579.20     29.79 o
   6   3   1       91.52      104.55     20.10 o
   7   3   1     1277.01     1223.32     55.21 o
   8   3   1      298.69      314.58     54.00 o
   9   3   1      150.03      159.79     64.40 o
  -8   4   1       63.53      139.08     44.47 o
  -7   4   1     1103.97     1147.69     55.33 o
  -6   4   1      290.20      350.41     44.16 o
  -5   4   1      662.99      656.90     33.52 o
  -4   4   1      416.23      508.58     27.40 o
  -3   4   1     2682.21     2553.44     59.11 o
  -2   4   1     1837.78     1861.31     37.92 o
  -1   4   1     2729.44     2615.27     56.10 o
   0   4   1     9163.16     8953.64    161.85 o
   1   4   1     1486.96     1397.86     31.03 o
   2   4   1      121.86      170.10     13.69 o
   3   4   1     2672.59     2796.13     55.38 o
   4   4   1     3811.45     4097.65     78.08 o
   5   4   1     5963.69     6223.04    113.55 o
   6   4   1       24.17       23.53     18.81 o
   7   4   1      424.60      519.63     40.91 o
   8   4   1        1.53       37.66     38.81 o
  -8   5   1       52.98       44.42     51.21 o
  -7   5   1      228.49      287.44     34.70 o
  -6   5   1     4719.59     4670.82    112.84 o
  -5   5   1     1590.18     1540.79     48.88 o
  -4   5   1     5017.18     5182.09    109.14 o
  -3   5   1      134.22      184.83     26.28 o
  -2   5   1      143.69      117.42     10.92 o
  -1   5   1    17490.37    17001.72    260.58 o
   0   5   1     1846.33     1796.72     36.50 o
   1   5   1      690.90      666.48     22.14 o
   2   5   1     2518.31     2506.94     49.64 o
   3   5   1    14290.59    15391.02    243.30 o
   4   5   1     3097.37     3190.93     65.65 o
   5   5   1       28.91       24.05     16.43 o
   6   5   1      297.40      289.18     26.56 o
   7   5   1      489.36      588.74     53.90 o
   8   5   1        5.30       34.93     38.55 o
  -8   6   1     1222.70     1174.95    104.78 o
  -7   6   1      338.51      318.82     48.13 o
  -6   6   1      574.19      647.09     63.63 o
  -5   6   1       10.16       11.51     16.66 o
  -4   6   1     3291.71     3370.68     69.56 o
  -3   6   1     1829.03     1864.87     38.05 o
  -2   6   1     7986.09     8424.09    122.94 o
  -1   6   1      115.87      117.81     13.10 o
   0   6   1    18638.39    17623.12    333.54 o
   1   6   1      677.21      648.16     23.50 o
   2   6   1     4109.32     3968.21     72.58 o
   3   6   1      356.74      460.29     21.90 o
   4   6   1     1423.38     1503.79     41.71 o
   5   6   1       19.14        0.00     15.95 o
   6   6   1     3029.78     2830.97     81.77 o
   7   6   1      226.15      187.05     42.57 o
   8   6   1        2.31       66.34     42.40 o
  -8   7   1      159.12       66.12     44.97 o
  -7   7   1      167.58      184.92     47.17 o
  -6   7   1      297.26      384.59     35.71 o
  -5   7   1       48.22       36.75     19.02 o
  -4   7   1       22.90        2.44     15.92 o
  -3   7   1      894.72      767.19     24.62 o
  -2   7   1     6031.30     6109.41     93.69 o
  -1   7   1     4990.03     5086.42     88.37 o
   0   7   1     1064.37     1141.62     29.74 o
   1   7   1        1.18        1.81     11.65 o
   2   7   1     3473.51     3351.67     65.11 o
   3   7   1      901.67      989.94     32.33 o
   4   7   1     2429.61     2454.78     57.05 o
   5   7   1        0.27        0.00     17.70 o
   6   7   1     1113.18     1039.12     50.97 o
   7   7   1       60.86        7.40     35.52 o
   8   7   1      634.07      543.20     62.78 o
  -8   8   1       16.89       34.27     43.62 o
  -7   8   1       59.51       30.36     47.79 o
  -6   8   1      112.40      115.63     29.66 o
  -5   8   1     1200.15     1095.79     63.14 o
  -4   8   1     2215.04     2235.20     55.14 o
  -3   8   1      262.58      271.86     17.50 o
  -2   8   1      305.53      295.70     19.54 o
  -1   8   1      328.05      346.21     19.76 o
   0   8   1     8547.82     8526.37    228.80 o
   1   8   1    13790.53    13788.86    217.13 o
   2   8   1      547.20      571.85     25.27 o
   3   8   1      702.86      731.61     46.28 o
   4   8   1      892.21      913.68     35.63 o
   5   8   1      963.05      938.92     39.99 o
   6   8   1       52.62       89.77     36.62 o
   7   8   1       70.72      104.11     41.18 o
   8   8   1       53.13       55.06     58.72 o
  -8   9   1      123.33       91.53     48.75 o
  -7   9   1      183.01      143.20     63.14 o
  -6   9   1       12.19       12.10     26.52 o
  -5   9   1     1571.12     1640.87     60.66 o
  -4   9   1      384.46      349.66     26.18 o
  -3   9   1     2080.01     1948.86     42.72 o
  -2   9   1      190.13      230.21     19.41 o
  -1   9   1    19710.82    20346.32    316.79 o
   0   9   1      445.30      440.47     25.65 o
   1   9   1        8.91        0.00     12.79 o
   2   9   1       28.94       45.73     12.65 o
   3   9   1     4397.29     4264.58     83.67 o
   4   9   1        5.03       12.09     18.50 o
   5   9   1      429.23      434.04     36.70 o
   6   9   1      105.82      144.08     38.65 o
   7   9   1        7.40       43.62     39.95 o
   8   9   1       17.58        0.00     42.61 o
  -8  10   1       21.84       96.46     50.57 o
  -7  10   1       98.54       49.15     42.76 o
  -6  10   1        8.72        0.00     34.15 o
  -5  10   1      873.02      848.49     50.42 o
  -4  10   1      848.92      931.09     39.60 o
  -3  10   1     1531.01     1519.09     52.79 o
  -2  10   1      999.82     1021.23     34.66 o
  -1  10   1      512.70      602.56     27.03 o
   0  10   1     3030.45     2928.81     73.76 o
   1  10   1      254.06      241.83     20.48 o
   2  10   1     1297.29     1252.74     45.17 o
   3  10   1       57.85       91.68     19.79 o
   4  10   1      242.37      278.76     25.59 o
   5  10   1     1231.22     1242.47     68.70 o
   6  10   1      910.00      908.61     93.71 o
   7  10   1        5.02        0.00     37.28 o
   8  10   1        6.63        0.00     71.71 o
  -7  11   1        0.08       22.34     41.39 o
  -6  11   1      957.25      938.22     69.71 o
  -5  11   1      535.00      568.63     75.77 o
  -4  11   1       32.03       31.53     25.09 o
  -3  11   1      420.68      410.05     33.19 o
  -2  11   1     1552.16     1499.62     43.57 o
  -1  11   1      183.50      166.78     21.00 o
   0  11   1        7.76        0.00     14.44 o
   1  11   1      662.29      733.58     30.02 o
   2  11   1     1080.45     1094.22     44.29 o
   3  11   1        9.30        0.00     18.57 o
   4  11   1      541.50      526.64     32.81 o
   5  11   1      162.34      181.49     41.94 o
   6  11   1      440.69      451.50     54.76 o
   7  11   1        2.52        0.00     41.01 o
  -7  12   1       24.33       48.39     46.54 o
  -6  12   1       29.26       61.04     40.65 o
  -5  12   1      156.97      190.13     33.79 o
  -4  12   1      528.92      604.23     58.98 o
  -3  12   1      408.73      419.88     35.14 o
  -2  12   1      112.56      151.63     26.20 o
  -1  12   1      133.18      150.07     21.13 o
   0  12   1     2449.84     2404.68     66.21 o
   1  12   1      176.44      214.15     26.66 o
   2  12   1      102.02      111.61     24.57 o
   3  12   1       55.20       60.07     25.76 o
   4  12   1      439.68      518.01     48.86 o
   5  12   1       18.02       36.39     42.21 o
   6  12   1      259.68      259.55     50.57 o
   7  12   1        0.55        0.00     41.36 o
  -7  13   1      163.56       95.56     51.48 o
  -6  13   1       33.55       25.04     43.34 o
  -5  13   1     1161.38     1294.91     78.08 o
  -4  13   1       42.58       31.86     28.80 o
  -3  13   1      136.53      151.77     29.65 o
  -2  13   1       40.51       60.04     32.36 o
  -1  13   1     1054.87     1139.67     49.34 o
   0  13   1      186.48      212.91     28.95 o
   1  13   1      408.19      436.51     59.05 o
   2  13   1       31.41       14.03     24.09 o
   3  13   1     1023.48     1171.29     51.71 o
   4  13   1       28.02        0.82     34.66 o
   5  13   1        4.67        0.00     37.94 o
   6  13   1      295.94      284.89     53.42 o
   7  13   1      144.71      146.23     53.71 o
  -6  14   1       13.77        0.00     44.98 o
  -5  14   1        1.31        0.00     46.83 o
  -4  14   1      141.32      184.17     34.63 o
  -3  14   1       78.07       75.22     29.37 o
  -2  14   1        5.10        0.00     24.45 o
  -1  14   1      351.24      402.81     44.69 o
   0  14   1      408.64      367.90     33.77 o
   1  14   1       26.42        0.00     26.45 o
   2  14   1      568.11      550.54     39.39 o
   3  14   1        4.13        8.68     25.04 o
   4  14   1       11.26       53.52     68.10 o
   5  14   1      746.99      652.87     63.98 o
   6  14   1      169.95      173.23     51.14 o
  -6  15   1      153.73      199.65     55.59 o
  -5  15   1       76.72      102.88     46.74 o
  -4  15   1        0.25       18.68     31.60 o
  -3  15   1        1.79       16.17     29.80 o
  -2  15   1      673.89      873.72     95.40 o
  -1  15   1       29.99       38.63     28.03 o
   0  15   1        2.13        0.00     38.13 o
   1  15   1      948.71      865.69     88.56 o
   2  15   1      111.62      139.02     34.91 o
   3  15   1       31.76       73.09     38.35 o
   4  15   1       98.65      117.55     44.07 o
   5  15   1        1.09       14.21     45.77 o
   6  15   1      174.80      192.25     54.62 o
  -5  16   1       94.07       98.10     49.76 o
  -4  16   1      389.78      453.02     59.20 o
  -3  16   1      110.04      122.37     33.82 o
  -2  16   1      177.05      177.66     50.56 o
  -1  16   1      132.70      189.39     41.55 o
   0  16   1      567.96      635.70     82.20 o
   1  16   1        8.57       22.12     28.20 o
   2  16   1      155.41      148.66     33.30 o
   3  16   1       25.64       25.33     39.72 o
   4  16   1      128.56      130.05     46.80 o
   5  16   1       20.91       27.33     45.21 o
  -5  17   1      166.72      240.68     56.60 o
  -4  17   1        9.17       32.64     42.93 o
  -3  17   1       51.75       97.06     47.40 o
  -2  17   1       38.08       18.85     30.04 o
  -1  17   1      268.63      356.49    130.19 o
   0  17   1       52.24      141.30     39.88 o
   1  17   1        6.04       38.39     42.52 o
   2  17   1      112.44      145.62     34.33 o
   3  17   1      549.54      495.67     66.75 o
   4  17   1        0.80        0.00     40.36 o
   5  17   1       56.56       78.81     71.90 o
  -4  18   1       30.08       29.03     45.07 o
  -3  18   1       52.48       17.46     34.70 o
  -2  18   1       10.78        0.00     54.43 o
  -1  18   1       36.35       78.27     41.11 o
   0  18   1       45.95       62.39     40.15 o
   1  18   1      149.10      242.31     46.98 o
   2  18   1        5.84        0.00     39.23 o
   3  18   1        0.15       54.98     43.26 o
   4  18   1       34.08        0.00     50.92 o
  -3  19   1       16.78       16.56     69.21 o
  -2  19   1       46.27       26.83     42.50 o
  -1  19   1      182.81      203.04     49.44 o
   0  19   1       14.83       12.57     41.08 o
   1  19   1       23.46      103.92     56.21 o
   2  19   1       18.50        0.00     60.26 o
   3  19   1       29.37       12.58     66.27 o
  -2  20   1       32.10        9.68     45.85 o
  -1  20   1       13.05       78.55     45.13 o
   0  20   1      316.59      371.88     55.60 o
   1  20   1        6.16       55.74     73.11 o
   2  20   1       53.48      110.89     73.73 o
  -8   0   2      675.57      640.30     81.91 o
  -6   0   2      251.78      201.85     51.02 o
  -4   0   2    13039.35    13547.54    434.50 o
  -2   0   2     1278.58     1203.78     58.14 o
   0   0   2      121.78       42.93      8.09 o
   2   0   2       87.64      105.07     29.02 o
   4   0   2       37.29       78.20     17.39 o
   6   0   2      449.77      508.98     39.17 o
   8   0   2       88.34      139.28     65.94 o
  -9   1   2      199.82      176.34     45.57 o
  -8   1   2        3.97        7.23     32.07 o
  -7   1   2       32.28        0.00     31.62 o
  -6   1   2      746.59      852.36     53.78 o
  -5   1   2     1623.25     1629.31     65.51 o
  -4   1   2      113.55       97.75     42.16 o
  -3   1   2       37.77       25.04     16.31 o
  -2   1   2      859.72      797.78     33.18 o
  -1   1   2    21345.87    21042.39    366.29 o
   0   1   2    17263.24    16173.61    348.93 o
   1   1   2     5866.89     6162.64    138.90 o
   2   1   2     1894.09     2140.59     40.06 o
   3   1   2      285.27      285.24     22.44 o
   4   1   2     3674.93     3650.30     78.76 o
   5   1   2      565.05      602.45     29.87 o
   6   1   2      156.45      174.09     27.06 o
   7   1   2       25.58       30.74     19.00 o
   8   1   2      404.14      509.74     53.87 o
   9   1   2      394.11      210.99     87.11 o
  -9   2   2      141.30      107.59     67.91 o
  -8   2   2       23.27        0.00     42.06 o
  -7   2   2     1635.01     1757.90     80.16 o
  -6   2   2        1.17        6.34     21.18 o
  -5   2   2       77.51       52.03     36.48 o
  -4   2   2     1412.39     1464.95     56.20 o
  -3   2   2      792.21      633.24     37.06 o
  -2   2   2      597.63      702.19     33.03 o
  -1   2   2     1699.54     1609.73     36.95 o
   0   2   2     6476.72     6439.46    141.56 o
   1   2   2    24997.33    24907.46    436.29 o
   2   2   2       15.71       17.90      7.77 o
   3   2   2     2221.27     2232.87     39.96 o
   4   2   2      226.48      306.89     21.44 o
   5   2   2      397.29      459.98     28.34 o
   6   2   2       67.56       63.05     16.85 o
   7   2   2     1000.62     1054.80     50.90 o
   8   2   2       16.49        0.00     32.57 o
  -9   3   2      317.21      312.14     66.08 o
  -8   3   2       29.97       87.46     47.41 o
  -7   3   2        5.73       28.70     33.22 o
  -6   3   2       36.22        0.00     27.35 o
  -5   3   2     4662.87     4771.61    105.44 o
  -4   3   2        8.80        0.00     13.58 o
  -3   3   2      612.57      634.77     25.08 o
  -2   3   2      164.19      205.95     15.79 o
  -1   3   2    15431.63    15247.15    269.35 o
   0   3   2      944.62      905.78     29.40 o
   1   3   2     1387.51     1384.14     29.02 o
   2   3   2      291.15      349.87     21.95 o
   3   3   2     1831.80     1693.82     37.87 o
   4   3   2        6.10       13.91     12.12 o
   5   3   2     3530.00     3622.27     65.28 o
   6   3   2     1476.28     1441.91     45.55 o
   7   3   2        9.54        5.31     25.51 o
   8   3   2      184.52      209.59     59.20 o
   9   3   2      224.90       89.04     61.12 o
  -8   4   2      611.78      564.32     48.58 o
  -7   4   2      748.10      766.04     58.35 o
  -6   4   2     1119.88     1246.48     65.29 o
  -5   4   2       55.96       55.67     26.65 o
  -4   4   2     2579.61     2683.00     65.03 o
  -3   4   2        8.11        9.29      8.18 o
  -2   4   2      308.86      238.49     22.82 o
  -1   4   2      519.95      489.45     22.19 o
   0   4   2       67.93      101.86     13.35 o
   1   4   2       11.18       17.88      9.63 o
   2   4   2       95.21      148.16     12.31 o
   3   4   2        1.60        0.00     10.12 o
   4   4   2      314.45      299.23     19.72 o
   5   4   2      132.43      152.17     19.32 o
   6   4   2     1217.90     1179.76     50.33 o
   7   4   2      309.47      361.09     36.79 o
   8   4   2      274.62      213.30     58.81 o
  -8   5   2       98.74       49.76     43.41 o
  -7   5   2      137.60      148.19     31.58 o
  -6   5   2       32.78       53.07     35.61 o
  -5   5   2      846.32      839.18     50.89 o
  -4   5   2       10.63       17.47     15.80 o
  -3   5   2      298.88      306.43     17.21 o
  -2   5   2      532.60      492.83     19.34 o
  -1   5   2     1014.31     1065.25     75.08 o
   0   5   2     1273.93     1337.65     36.36 o
   1   5   2      593.31      584.89     21.39 o
   2   5   2      458.10      451.99     21.46 o
   3   5   2      339.20      380.73     20.30 o
   4   5   2     2906.72     2888.76     60.73 o
   5   5   2      511.83      507.21     27.54 o
   6   5   2      907.57      944.47     47.07 o
   7   5   2      399.93      446.77     43.55 o
   8   5   2      988.57     1145.05     74.32 o
  -8   6   2      126.51      178.98     48.15 o
  -7   6   2      881.76      857.65     51.30 o
  -6   6   2       65.18      116.31     43.84 o
  -5   6   2      436.81      434.01     40.29 o
  -4   6   2     1506.91     1483.87     46.75 o
  -3   6   2     1099.36     1057.71     31.04 o
  -2   6   2       41.55       53.82     14.75 o
  -1   6   2       62.12       53.72     23.40 o
   0   6   2     5828.49     5854.00    133.65 o
   1   6   2     8329.45     7749.21    168.03 o
   2   6   2        8.75       20.38     11.78 o
   3   6   2     4197.74     4745.49     93.03 o
   4   6   2       22.73        3.18     13.84 o
   5   6   2      283.15      285.69     23.47 o
   6   6   2       22.03        0.00     23.04 o
   7   6   2      542.10      586.48     45.12 o
   8   6   2       21.90       29.97     40.70 o
  -8   7   2       19.76       46.24     60.64 o
  -7   7   2        4.57       20.60     28.37 o
  -6   7   2       20.58        3.81     24.58 o
  -5   7   2     1692.80     1907.53     63.55 o
  -4   7   2       10.69       47.18     22.45 o
  -3   7   2      164.70      169.71     15.05 o
  -2   7   2     2335.27     2313.49     50.11 o
  -1   7   2    12860.77    12516.37    229.44 o
   0   7   2       34.23       20.28     11.17 o
   1   7   2     1779.44     1761.96     40.40 o
   2   7   2      673.56      697.25     27.31 o
   3   7   2       70.36       28.11     14.07 o
   4   7   2      106.76      146.25     18.93 o
   5   7   2      511.56      571.54     44.79 o
   6   7   2        2.77       13.33     32.91 o
   7   7   2        3.29       15.53     35.10 o
   8   7   2        0.90       10.36     40.53 o
  -8   8   2        5.85        0.00     44.00 o
  -7   8   2      242.77      304.13     56.02 o
  -6   8   2        1.40        0.00     24.73 o
  -5   8   2      122.19      120.75     27.90 o
  -4   8   2     2241.59     2256.73     58.04 o
  -3   8   2      513.51      458.28     23.99 o
  -2   8   2     1048.20     1054.49     33.09 o
  -1   8   2      235.99      208.25     34.00 o
   0   8   2      541.04      511.56     22.24 o
   1   8   2      294.04      371.07     25.89 o
   2   8   2     1792.35     1743.81     42.87 o
   3   8   2        1.75        0.00     20.26 o
   4   8   2        0.20        9.24     17.18 o
   5   8   2      803.19      931.99     47.46 o
   6   8   2      464.84      526.76     41.56 o
   7   8   2      272.20      292.89     50.06 o
   8   8   2      106.16       69.27     45.72 o
  -8   9   2       89.60      144.09     51.02 o
  -7   9   2        1.02        0.00     38.78 o
  -6   9   2     1204.59     1217.09     57.84 o
  -5   9   2      311.69      323.02     34.08 o
  -4   9   2      509.90      515.56     35.34 o
  -3   9   2        1.17        0.00     15.32 o
  -2   9   2     2428.53     2438.14     75.91 o
  -1   9   2      313.63      266.87     35.40 o
   0   9   2      286.45      295.85     19.22 o
   1   9   2        0.10        0.00     11.98 o
   2   9   2        2.38        0.00     14.04 o
   3   9   2       34.47       50.64     17.27 o
   4   9   2     2015.02     1986.98     53.27 o
   5   9   2      376.69      399.33     36.39 o
   6   9   2       33.96       19.29     28.30 o
   7   9   2       63.73       61.39     41.65 o
   8   9   2      121.30       83.46     48.73 o
  -7  10   2      195.80      123.64     47.92 o
  -6  10   2        2.64        0.00     29.34 o
  -5  10   2       77.21       58.10     28.34 o
  -4  10   2      356.76      372.25     34.08 o
  -3  10   2     1022.91      990.84     37.69 o
  -2  10   2      652.92      711.71     30.69 o
  -1  10   2     1005.72     1041.93     43.53 o
   0  10   2     2420.72     2403.03     57.07 o
   1  10   2     1956.90     1869.86     44.60 o
   2  10   2     1199.88     1163.84     37.58 o
   3  10   2      344.65      303.04     24.71 o
   4  10   2       22.64       38.55     23.70 o
   5  10   2      643.57      615.68     43.14 o
   6  10   2      108.12       78.64     55.78 o
   7  10   2      319.45      230.46     71.95 o
  -7  11   2       57.75       30.98     61.80 o
  -6  11   2        1.96       12.76     36.24 o
  -5  11   2     1265.40     1363.81     91.67 o
  -4  11   2        8.27        1.03     42.36 o
  -3  11   2        9.58        0.00     31.16 o
  -2  11   2        2.35        0.00     17.29 o
  -1  11   2     3481.59     3476.35     84.09 o
   0  11   2      108.57      141.05     22.79 o
   1  11   2      135.38      130.85     23.28 o
   2  11   2      125.23      121.88     23.62 o
   3  11   2      697.75      756.25     35.16 o
   4  11   2        2.19        0.00     23.81 o
   5  11   2      224.13      187.48     36.97 o
   6  11   2        3.81       17.86     36.02 o
   7  11   2        4.21        0.00     38.79 o
  -7  12   2      229.21      275.26     55.94 o
  -6  12   2      130.95       78.19     44.05 o
  -5  12   2       84.32       96.62     31.37 o
  -4  12   2      677.64      727.13     45.24 o
  -3  12   2       30.59       43.34     25.69 o
  -2  12   2      811.52      782.15     56.41 o
  -1  12   2       11.20       13.13     15.44 o
   0  12   2       34.31       33.37     17.56 o
   1  12   2      209.97      194.48     26.84 o
   2  12   2      855.16      829.16     41.46 o
   3  12   2      142.63      151.68     23.81 o
   4  12   2        5.36        0.00     26.94 o
   5  12   2     1352.93     1479.81     63.44 o
   6  12   2      272.40      259.78     50.62 o
   7  12   2      177.76      161.16     51.69 o
  -7  13   2        5.53        8.49     46.66 o
  -6  13   2      406.64      555.36     85.24 o
  -5  13   2       99.64       28.27     43.73 o
  -4  13   2      151.54      223.82     34.55 o
  -3  13   2      108.37       75.93     27.47 o
  -2  13   2      269.98      278.31     31.80 o
  -1  13   2      122.81      166.12     28.05 o
   0  13   2       51.23       48.42     20.16 o
   1  13   2        1.27       13.23     23.32 o
   2  13   2      529.91      553.13     37.18 o
   3  13   2        5.71        0.00     24.83 o
   4  13   2      445.10      434.09     39.97 o
   5  13   2      211.97      161.53     45.29 o
   6  13   2      278.62      321.85     56.09 o
   7  13   2        8.38        0.00     43.49 o
  -6  14   2       79.89      152.87     49.75 o
  -5  14   2        3.16        0.00     82.35 o
  -4  14   2      121.45      159.61     34.84 o
  -3  14   2       83.21      109.31     31.00 o
  -2  14   2      926.32     1040.39     49.67 o
  -1  14   2      224.26      181.50     25.62 o
   0  14   2      800.70      802.38    111.83 o
   1  14   2     1377.20     1470.94     93.78 o
   2  14   2     1066.77     1074.64     49.60 o
   3  14   2       25.81        0.00     35.13 o
   4  14   2       89.27       82.48     51.35 o
   5  14   2       77.57       32.61     41.33 o
   6  14   2       44.75      108.34     70.99 o
  -6  15   2        0.13       24.05     48.49 o
  -5  15   2      224.05      307.16     84.85 o
  -4  15   2        0.60        1.01     32.41 o
  -3  15   2       81.91       67.78     31.77 o
  -2  15   2       87.67       82.38     38.26 o
  -1  15   2     2160.27     2124.10     86.43 o
   0  15   2      113.93       31.48     29.47 o
   1  15   2      290.55      405.82     36.69 o
   2  15   2       19.56       27.47     26.99 o
   3  15   2      379.82      384.13    150.59 o
   4  15   2       22.34       63.90     41.16 o
   5  15   2      274.55      299.50     52.27 o
   6  15   2        6.91        0.00     46.03 o
  -5  16   2       59.02       31.80     94.09 o
  -4  16   2      318.25      297.07     41.76 o
  -3  16   2      473.17      569.30     71.84 o
  -2  16   2       47.60       60.90     43.16 o
  -1  16   2      119.87       92.92     37.95 o
   0  16   2        2.11        0.00     21.32 o
   1  16   2      524.63      598.08     67.26 o
   2  16   2       38.63       36.51     29.20 o
   3  16   2      371.17      420.63     53.32 o
   4  16   2       11.95       24.82     40.24 o
   5  16   2      310.63      227.51     53.16 o
  -5  17   2      105.54       86.37     51.62 o
  -4  17   2       30.41       51.16     44.98 o
  -3  17   2       27.89       33.88     32.11 o
  -2  17   2      124.95      132.07     56.79 o
  -1  17   2      324.18      359.18     65.21 o
   0  17   2      230.54      231.93     98.71 o
   1  17   2        6.26        0.00     28.60 o
   2  17   2      160.75      212.86     76.14 o
   3  17   2        1.19        0.00     65.89 o
   4  17   2      262.24      246.84     52.80 o
   5  17   2        6.15        0.00     62.90 o
  -4  18   2      111.38      140.17     51.61 o
  -3  18   2        2.65        7.42     34.11 o
  -2  18   2      115.33      165.21     45.37 o
  -1  18   2       21.66       80.95     42.60 o
   0  18   2      520.67      680.80     86.15 o
   1  18   2      115.12       63.72     41.18 o
   2  18   2      271.73      353.79     75.03 o
   3  18   2       14.28       36.36     46.20 o
   4  18   2        0.12       28.47     59.25 o
  -3  19   2        5.61        0.00     69.21 o
  -2  19   2       59.77       85.94     44.66 o
  -1  19   2      393.93      450.16     56.91 o
   0  19   2       57.56      203.52     48.78 o
   1  19   2      127.07      207.05     69.59 o
   2  19   2        0.37       24.47     55.30 o
   3  19   2       41.74       12.91     45.73 o
  -2  20   2       13.99       90.50     48.88 o
  -1  20   2        4.83        0.00     41.69 o
   0  20   2        0.03        0.00     41.75 o
   1  20   2       14.85        8.18     67.38 o
   2  20   2        0.08      100.40     72.58 o
  -9   0   3        5.56       20.60     53.61 o
  -7   0   3     1375.34     1383.50    101.36 o
  -5   0   3        8.80       60.35     35.33 o
  -3   0   3     3254.18     3047.00    119.94 o
  -1   0   3     1972.36     1859.23     51.32 o
   1   0   3       50.75       85.81     11.49 o
   3   0   3     7517.24     8235.99    186.66 o
   5   0   3       60.83       60.27     31.14 o
   7   0   3     2160.20     2196.68     89.08 o
   9   0   3        9.99       38.70     70.75 o
  -9   1   3      175.84      162.09     46.44 o
  -8   1   3      112.42      124.46     53.81 o
  -7   1   3       25.52        0.00     83.07 o
  -6   1   3      215.80      303.84     39.25 o
  -5   1   3     3038.88     2983.76     94.59 o
  -4   1   3      603.32      560.37     37.19 o
  -3   1   3     3051.31     3178.01    133.07 o
  -2   1   3      313.04      327.88     19.05 o
  -1   1   3    15063.82    14564.86    223.00 o
   0   1   3      636.48      606.36     20.54 o
   1   1   3      828.05      879.95     30.00 o
   2   1   3      705.38      741.05     17.58 o
   3   1   3      181.07      174.01     13.28 o
   4   1   3     1497.10     1539.89     33.92 o
   5   1   3     1803.52     1739.73     39.84 o
   6   1   3        6.89        0.00     16.17 o
   7   1   3      494.70      486.66     47.58 o
   8   1   3      175.95      175.21     48.05 o
   9   1   3       66.86      109.49     53.52 o
  -9   2   3        0.15        8.30     40.74 o
  -8   2   3      203.60      164.19     45.12 o
  -7   2   3       26.41       21.29     31.41 o
  -6   2   3      752.69      901.32     80.23 o
  -5   2   3       93.73      123.47     28.85 o
  -4   2   3      988.50      972.81     47.29 o
  -3   2   3       21.86       46.04     17.87 o
  -2   2   3     1115.31     1119.68     33.68 o
  -1   2   3      399.68      406.32     18.85 o
   0   2   3     4598.47     4521.47     74.42 o
   1   2   3     5011.42     5290.93    124.93 o
   2   2   3     1042.75      959.62     38.14 o
   3   2   3        0.48        0.00      8.45 o
   4   2   3     1769.60     1786.73     49.36 o
   5   2   3        7.45        0.00     11.74 o
   6   2   3      929.46      854.66     77.27 o
   7   2   3      110.17       56.58     31.95 o
   8   2   3      580.17      558.92     57.00 o
   9   2   3        0.36       98.86     75.66 o
  -8   3   3      176.22      200.54     46.23 o
  -7   3   3      238.71      241.04     42.21 o
  -6   3   3      623.87      752.66     54.05 o
  -5   3   3      544.99      606.51     42.54 o
  -4   3   3     1241.82     1134.90     37.47 o
  -3   3   3      481.72      527.54     26.20 o
  -2   3   3       63.78       78.91     21.28 o
  -1   3   3      916.87      815.01     27.21 o
   0   3   3      434.00      386.68     17.49 o
   1   3   3     5637.33     6011.29    126.81 o
   2   3   3        8.85       21.91     11.98 o
   3   3   3      517.31      561.86     17.87 o
   4   3   3     7064.59     7402.32    111.86 o
   5   3   3     2146.11     2205.85     46.22 o
   6   3   3        8.50        2.59     29.86 o
   7   3   3      275.78      305.62     34.84 o
   8   3   3      149.83      133.65     41.61 o
  -8   4   3       69.33       20.31     40.63 o
  -7   4   3     1513.20     1502.66    108.00 o
  -6   4   3      100.34       61.21     31.31 o
  -5   4   3       21.06      107.05     79.41 o
  -4   4   3      722.26      753.17     61.27 o
  -3   4   3     2733.07     2603.40     62.54 o
  -2   4   3       72.67       56.53     13.95 o
  -1   4   3     1494.70     1352.00     43.27 o
   0   4   3        7.74       27.20     10.63 o
   1   4   3     1085.16      995.26     25.17 o
   2   4   3      655.14      762.40     29.47 o
   3   4   3     3626.07     3681.57     68.42 o
   4   4   3        9.93        5.86     10.24 o
   5   4   3     1956.46     1977.29     49.81 o
   6   4   3        4.18        0.00     24.41 o
   7   4   3     3992.31     4018.09    106.18 o
   8   4   3       57.91       27.40     37.75 o
  -8   5   3        0.62       49.00     40.79 o
  -7   5   3       30.27       64.84     46.59 o
  -6   5   3      316.63      309.98     41.44 o
  -5   5   3     2186.38     2290.57    114.02 o
  -4   5   3       13.54        7.47     43.16 o
  -3   5   3     3027.90     2991.80     75.71 o
  -2   5   3      241.13      303.94     20.72 o
  -1   5   3     2539.59     2453.14     87.34 o
   0   5   3     1104.49     1088.85     28.97 o
   1   5   3       13.45        4.06     10.15 o
   2   5   3      335.54      336.30     17.17 o
   3   5   3      259.18      310.55     28.36 o
   4   5   3      308.04      280.42     19.74 o
   5   5   3      433.51      485.60     33.17 o
   6   5   3      250.84      262.66     36.91 o
   7   5   3       15.94       39.96     26.73 o
   8   5   3       26.22        7.22     49.38 o
  -8   6   3       81.76       95.73     47.75 o
  -7   6   3      247.64      278.39     46.71 o
  -6   6   3      899.14     1050.26     63.84 o
  -5   6   3        2.30        9.50     26.32 o
  -4   6   3     1324.47     1239.97     56.17 o
  -3   6   3       43.06       22.03     16.74 o
  -2   6   3     4159.43     3596.77    208.33 o
  -1   6   3      149.42      189.73     23.42 o
   0   6   3       12.24       32.37     21.08 o
   1   6   3      622.82      550.30     22.05 o
   2   6   3     7558.35     7509.87    125.23 o
   3   6   3     1589.28     1639.36     40.33 o
   4   6   3      641.93      656.84     28.35 o
   5   6   3       82.08       72.08     23.77 o
   6   6   3       98.89       85.16     26.95 o
   7   6   3       98.57       94.15     31.45 o
   8   6   3      271.62      285.79     69.30 o
  -8   7   3      148.56      169.42     50.55 o
  -7   7   3       21.91       11.71     29.80 o
  -6   7   3      928.99      926.37     62.00 o
  -5   7   3      632.51      747.44     51.02 o
  -4   7   3     1007.12      865.93     39.71 o
  -3   7   3       58.66       50.33     17.77 o
  -2   7   3      133.60      107.85     24.03 o
  -1   7   3      186.95      228.21     20.44 o
   0   7   3     5703.58     5275.30     91.04 o
   1   7   3      378.32      434.64     20.76 o
   2   7   3      510.19      472.69     21.85 o
   3   7   3      128.33      144.48     16.68 o
   4   7   3     3464.54     3712.85     75.64 o
   5   7   3      688.20      722.89     41.69 o
   6   7   3      172.92      114.33     29.37 o
   7   7   3      184.54      163.24     50.52 o
   8   7   3      339.78      376.38     56.37 o
  -8   8   3      128.66       92.07     48.41 o
  -7   8   3      546.29      656.16     69.47 o
  -6   8   3      189.46      163.99     38.94 o
  -5   8   3       59.48       60.55     33.24 o
  -4   8   3     1748.73     1696.14     55.02 o
  -3   8   3     1462.73     1423.83     47.20 o
  -2   8   3     3159.97     2991.03     72.73 o
  -1   8   3     6086.05     6070.02    123.14 o
   0   8   3        3.17        0.00     11.00 o
   1   8   3      888.64      869.48     29.43 o
   2   8   3      105.49      105.67     16.85 o
   3   8   3     2422.11     2307.17     53.34 o
   4   8   3      168.28      161.54     26.96 o
   5   8   3      262.02      242.07     46.74 o
   6   8   3       67.92       73.47     29.38 o
   7   8   3      770.20      802.51     53.40 o
   8   8   3       91.29       45.86     90.67 o
  -8   9   3       71.48       87.46     49.59 o
  -7   9   3       27.56        0.00     31.54 o
  -6   9   3       53.48       49.01     29.13 o
  -5   9   3     3150.97     3145.06     88.27 o
  -4   9   3      518.53      503.58     29.53 o
  -3   9   3      884.41      963.27     46.86 o
  -2   9   3        2.69       19.49     15.29 o
  -1   9   3     3661.34     3508.77     81.28 o
   0   9   3      380.75      378.06     21.01 o
   1   9   3     2116.58     2027.02     44.90 o
   2   9   3      688.97      806.85     30.87 o
   3   9   3        4.99        0.00     16.30 o
   4   9   3        3.14        0.00     22.39 o
   5   9   3     1093.31     1203.93     55.16 o
   6   9   3       36.33       48.86     30.36 o
   7   9   3       86.78       87.20     42.88 o
   8   9   3        0.00        0.00     41.51 o
  -7  10   3      401.06      454.42     60.03 o
  -6  10   3      198.72      150.50     45.34 o
  -5  10   3      319.38      264.86     33.84 o
  -4  10   3      246.87      291.06     31.56 o
  -3  10   3      405.00      419.80     27.54 o
  -2  10   3     2184.04     2070.57     51.85 o
  -1  10   3      515.21      449.88     32.94 o
   0  10   3      132.43      159.71     17.72 o
   1  10   3     2233.14     2218.46     60.75 o
   2  10   3     1863.68     1862.50     48.22 o
   3  10   3     1305.81     1266.07     43.43 o
   4  10   3       30.04        0.00     24.08 o
   5  10   3        4.79        0.00     25.86 o
   6  10   3       14.79       12.46     29.04 o
   7  10   3      205.79      161.95     48.04 o
  -7  11   3        8.08       16.59     45.77 o
  -6  11   3      271.64      219.98     60.68 o
  -5  11   3      213.73      160.39     33.46 o
  -4  11   3      470.10      521.36     39.96 o
  -3  11   3       59.76       44.90     20.51 o
  -2  11   3       89.83       61.58     19.77 o
  -1  11   3      390.64      433.19     31.12 o
   0  11   3      884.26      879.30     33.24 o
   1  11   3      268.02      270.12     27.27 o
   2  11   3        1.33        0.00     19.99 o
   3  11   3       51.26       71.53     26.04 o
   4  11   3     1888.55     1880.17     66.61 o
   5  11   3        4.09        9.77     28.19 o
   6  11   3      257.47      265.54     40.79 o
   7  11   3        2.84        0.00     38.93 o
  -7  12   3      163.95      127.20     50.45 o
  -6  12   3      432.88      460.44     45.58 o
  -5  12   3      121.50      113.39     44.74 o
  -4  12   3      232.75      292.90     34.21 o
  -3  12   3       44.27       43.90     25.54 o
  -2  12   3     1035.53     1010.96     39.70 o
  -1  12   3       33.79       14.02     15.78 o
   0  12   3       71.48       50.35     22.09 o
   1  12   3      530.45      534.38     34.92 o
   2  12   3      300.23      338.83     39.02 o
   3  12   3      590.70      561.30     39.54 o
   4  12   3        3.10        4.22     26.38 o
   5  12   3      402.44      334.99     46.03 o
   6  12   3      343.03      416.14     55.66 o
   7  12   3      474.05      470.94     78.69 o
  -6  13   3        0.21        0.00     40.41 o
  -5  13   3      280.40      259.92     38.09 o
  -4  13   3       70.64       36.18     29.26 o
  -3  13   3      270.35      264.18     33.41 o
  -2  13   3        2.99        0.00     19.39 o
  -1  13   3      529.62      573.06     35.86 o
   0  13   3       50.79       25.68     24.15 o
   1  13   3       42.81       32.09     25.49 o
   2  13   3      437.24      434.45     51.49 o
   3  13   3        5.17       49.53     40.52 o
   4  13   3       80.42      104.62     31.81 o
   5  13   3      244.68      232.64     38.32 o
   6  13   3      132.92      109.66     48.08 o
  -6  14   3       29.59      103.05     48.30 o
  -5  14   3      117.64      121.08     36.98 o
  -4  14   3       43.78       64.18     31.56 o
  -3  14   3      357.92      400.07     38.67 o
  -2  14   3      791.67      842.28     46.33 o
  -1  14   3      273.50      312.20     28.40 o
   0  14   3       24.96       10.75     29.37 o
   1  14   3     1352.27     1219.42     52.26 o
   2  14   3      100.05       94.21     28.27 o
   3  14   3      574.18      563.97     54.42 o
   4  14   3       10.82       10.85     35.72 o
   5  14   3      238.77      189.54     38.41 o
   6  14   3        2.48        3.37     43.66 o
  -6  15   3       53.20        0.00     47.84 o
  -5  15   3       29.12       31.41     35.93 o
  -4  15   3      200.56      228.64     44.61 o
  -3  15   3       21.89       16.22     29.89 o
  -2  15   3      105.29      132.63     30.92 o
  -1  15   3        0.16        0.00     32.86 o
   0  15   3      293.32      336.49     35.44 o
   1  15   3       35.55       42.79     27.38 o
   2  15   3        5.64       15.09     36.09 o
   3  15   3       15.41        0.00     37.26 o
   4  15   3      887.83      864.95     68.45 o
   5  15   3        1.26        3.51     40.74 o
   6  15   3       80.80       61.82     98.90 o
  -5  16   3        0.45       36.91     47.04 o
  -4  16   3       76.33      111.47     49.51 o
  -3  16   3       49.26       29.13     32.55 o
  -2  16   3      649.85      737.51     47.48 o
  -1  16   3        0.32        0.00     34.44 o
   0  16   3       36.74       52.81     31.26 o
   1  16   3        0.29        2.22     27.75 o
   2  16   3      619.31      593.41    143.81 o
   3  16   3      101.69       96.96     42.78 o
   4  16   3       57.02       57.32     43.47 o
   5  16   3        1.27        0.00     45.88 o
  -5  17   3      179.50      202.39     63.29 o
  -4  17   3       32.08       65.26     37.19 o
  -3  17   3      192.83      203.12     38.39 o
  -2  17   3       25.90       34.60     40.30 o
  -1  17   3      651.66      734.12     84.80 o
   0  17   3       10.70        0.00     35.78 o
   1  17   3      466.69      491.52     43.26 o
   2  17   3        1.59        0.00     43.70 o
   3  17   3        3.97        0.00     41.43 o
   4  17   3       30.80        5.88     45.03 o
   5  17   3      125.35      113.82     52.07 o
  -4  18   3       11.41       12.24     47.41 o
  -3  18   3       83.05      116.67     45.86 o
  -2  18   3        8.03        0.00     38.53 o
  -1  18   3      136.34      170.20     45.29 o
   0  18   3        3.80        0.00     36.10 o
   1  18   3      185.97      177.42     47.32 o
   2  18   3       41.60        0.00     42.80 o
   3  18   3      383.06      276.06     77.01 o
   4  18   3       33.70       58.27     62.95 o
  -3  19   3       23.29       72.60     47.79 o
  -2  19   3       43.70        0.00     41.89 o
  -1  19   3       51.00      117.17     45.82 o
   0  19   3      280.74      368.64     53.58 o
   1  19   3       78.29       90.67     65.65 o
   2  19   3        3.11       47.82     43.78 o
   3  19   3       21.75       25.21     47.24 o
  -1  20   3        4.66       67.48     45.32 o
   0  20   3        6.39      109.73     68.05 o
   1  20   3       30.85       67.19     67.28 o
  -8   0   4        0.70        0.00     41.68 o
  -6   0   4      681.51      710.95     72.87 o
  -4   0   4        3.78        0.00     25.60 o
  -2   0   4     1887.35     1591.22     82.44 o
   0   0   4    35975.38    34658.74   1594.73 o
   2   0   4      915.47     1072.23     29.66 o
   4   0   4     2828.40     2843.87     79.27 o
   6   0   4     1130.13     1122.94     59.12 o
   8   0   4      583.59      753.21     99.24 o
  -8   1   4      565.07      571.22     56.36 o
  -7   1   4       26.41       39.37     32.06 o
  -6   1   4       20.53        0.00     28.23 o
  -5   1   4      672.13      676.22     46.68 o
  -4   1   4     4289.94     4224.33    135.48 o
  -3   1   4      192.68      143.75     57.18 o
  -2   1   4      450.99      465.80     22.78 o
  -1   1   4     2749.01     2679.71     50.05 o
   0   1   4     8180.77     8135.32    128.32 o
   1   1   4    17421.18    17911.76    317.81 o
   2   1   4     1141.62     1214.96     28.56 o
   3   1   4     3025.76     3103.06     51.58 o
   4   1   4      644.41      685.46     22.54 o
   5   1   4       42.01       51.35     13.23 o
   6   1   4     1787.10     1786.23     60.98 o
   7   1   4       48.44       78.92     34.48 o
   8   1   4       41.74        0.00     62.23 o
  -8   2   4       33.05       65.83     38.17 o
  -7   2   4      903.42      771.08     59.35 o
  -6   2   4      383.98      345.74     41.46 o
  -5   2   4     1203.30     1193.89     65.02 o
  -4   2   4      164.69      173.37     27.19 o
  -3   2   4     3078.16     2855.55     83.65 o
  -2   2   4      313.07      268.69     19.36 o
  -1   2   4    13090.19    11984.14    244.37 o
   0   2   4     2614.93     2491.85     41.05 o
   1   2   4     3629.90     3680.01     93.32 o
   2   2   4       26.85       15.34     11.78 o
   3   2   4    10119.30    10475.57    168.72 o
   4   2   4      769.45      812.61     24.13 o
   5   2   4        1.01        0.00     13.69 o
   6   2   4      160.69      216.17     33.76 o
   7   2   4     3298.24     3301.68    114.74 o
   8   2   4       92.61       28.75     38.05 o
  -8   3   4      261.47      187.91     47.19 o
  -7   3   4      242.96      266.72     43.15 o
  -6   3   4       60.76       31.37     31.02 o
  -5   3   4     1375.67     1355.26     67.96 o
  -4   3   4       17.68       16.79     12.63 o
  -3   3   4     3577.92     3213.07     73.92 o
  -2   3   4      800.71      786.54     55.09 o
  -1   3   4     2776.32     2686.69    113.92 o
   0   3   4     1004.11      990.75     26.09 o
   1   3   4     4842.10     4919.77    109.06 o
   2   3   4       10.34        9.06      9.59 o
   3   3   4        3.32        7.03      7.68 o
   4   3   4      563.88      589.51     25.90 o
   5   3   4      867.39      811.42     48.60 o
   6   3   4      556.95      563.03     73.68 o
   7   3   4      142.04      171.15     38.98 o
   8   3   4        1.66        0.00     33.32 o
  -8   4   4        1.07        0.00     39.32 o
  -7   4   4        3.94        0.00     31.30 o
  -6   4   4      116.27      135.65     36.77 o
  -5   4   4      549.00      625.61     68.68 o
  -4   4   4      115.36      147.01     26.95 o
  -3   4   4       63.51       65.63     16.84 o
  -2   4   4      240.10      194.42     18.13 o
  -1   4   4      196.40      173.64     17.10 o
   0   4   4      252.74      239.75     14.88 o
   1   4   4      663.49      623.04     20.11 o
   2   4   4      159.16      142.10     19.81 o
   3   4   4      916.50      928.51     35.10 o
   4   4   4      487.12      444.51     25.08 o
   5   4   4      206.31      251.90     26.75 o
   6   4   4       17.74       10.50     21.78 o
   7   4   4      574.97      630.69     55.33 o
   8   4   4      973.30      937.80     69.19 o
  -8   5   4      882.64      906.65    106.12 o
  -7   5   4      135.29      139.15     40.62 o
  -6   5   4      673.18      728.27     54.59 o
  -5   5   4       24.03       66.12     28.73 o
  -4   5   4     1252.03     1217.75     93.90 o
  -3   5   4      348.21      316.64     23.45 o
  -2   5   4      406.81      408.62     24.19 o
  -1   5   4      212.16      205.43     21.89 o
   0   5   4     3985.48     3594.57     74.09 o
   1   5   4      983.89      844.32     24.92 o
   2   5   4      296.87      233.25     30.68 o
   3   5   4     2429.56     2538.07     64.78 o
   4   5   4     1594.08     1563.86     51.06 o
   5   5   4       78.54      106.97     23.23 o
   6   5   4     2606.47     2471.27     75.28 o
   7   5   4       40.78       29.01     33.21 o
   8   5   4        2.89        5.19     36.72 o
  -8   6   4        2.78       53.22     44.18 o
  -7   6   4      836.58      837.88     65.98 o
  -6   6   4      116.81      131.36     37.54 o
  -5   6   4     1195.57     1291.76     64.45 o
  -4   6   4       17.75       11.05     18.13 o
  -3   6   4     1226.41     1274.58     56.69 o
  -2   6   4        7.69        0.00     15.24 o
  -1   6   4     2707.24     2478.88     91.39 o
   0   6   4       25.84       41.18     16.88 o
   1   6   4       28.38       33.56     11.78 o
   2   6   4      342.67      356.16     18.73 o
   3   6   4     4579.79     4418.61     81.84 o
   4   6   4      595.10      515.37     32.93 o
   5   6   4       70.81       89.35     52.28 o
   6   6   4       50.36       38.78     27.43 o
   7   6   4     1097.60     1117.34     56.88 o
   8   6   4      510.93      417.38    118.20 o
  -8   7   4        8.81        0.00     32.96 o
  -7   7   4       68.92       60.13     40.42 o
  -6   7   4      191.12      250.78     41.32 o
  -5   7   4      188.38      222.05     44.52 o
  -4   7   4       54.19        9.08     17.76 o
  -3   7   4     1770.92     1710.73     52.00 o
  -2   7   4      106.07       92.12     19.30 o
  -1   7   4     2382.76     2350.07     59.15 o
   0   7   4      235.56      292.59     21.67 o
   1   7   4     1955.16     1891.92     43.72 o
   2   7   4       55.24       53.88     13.81 o
   3   7   4      590.21      605.94     25.88 o
   4   7   4       43.76       65.20     22.93 o
   5   7   4      634.32      699.50     42.17 o
   6   7   4      527.12      520.25     40.71 o
   7   7   4      120.71      131.31     35.74 o
   8   7   4       27.59       19.93     55.06 o
  -8   8   4        2.25       10.39     43.94 o
  -7   8   4        2.41       23.47     33.73 o
  -6   8   4      264.26      278.39     51.93 o
  -5   8   4       32.72        0.00     34.32 o
  -4   8   4      334.03      343.18     30.36 o
  -3   8   4      260.68      276.79     41.10 o
  -2   8   4     2690.61     2735.12     69.62 o
  -1   8   4     1432.37     1278.01     42.76 o
   0   8   4      458.60      432.64     20.98 o
   1   8   4       35.48       35.99     14.46 o
   2   8   4      103.99      102.56     16.07 o
   3   8   4     2082.37     2044.69     52.80 o
   4   8   4      790.85      826.09     42.41 o
   5   8   4       36.13       36.81     26.07 o
   6   8   4      493.44      542.61     42.99 o
   7   8   4      326.24      316.41     40.70 o
   8   8   4      152.72      110.02     61.22 o
  -8   9   4      574.25      654.90     71.94 o
  -7   9   4       62.52       40.07     45.69 o
  -6   9   4       50.19       27.13     29.36 o
  -5   9   4       11.40       21.39     31.72 o
  -4   9   4      381.79      409.74     33.52 o
  -3   9   4        8.80       14.84     19.71 o
  -2   9   4      198.68      197.94     24.47 o
  -1   9   4        3.66        8.20     14.57 o
   0   9   4     3297.62     3084.15     62.50 o
   1   9   4      388.09      373.16     31.12 o
   2   9   4     4403.74     4229.10     82.07 o
   3   9   4      500.51      571.88     36.07 o
   4   9   4      646.69      667.43     40.90 o
   5   9   4       11.63       23.82     26.26 o
   6   9   4      943.72     1066.20     56.39 o
   7   9   4       21.25       18.16     33.74 o
   8   9   4       19.30       39.61     44.10 o
  -7  10   4      134.28      112.78     37.56 o
  -6  10   4      616.25      613.77     80.69 o
  -5  10   4      225.82      299.90     38.55 o
  -4  10   4      302.16      301.17     27.58 o
  -3  10   4     1280.10     1312.74     43.93 o
  -2  10   4     1071.93     1150.10     45.90 o
  -1  10   4     1394.62     1353.09     40.50 o
   0  10   4     1472.69     1407.40     39.13 o
   1  10   4      218.86      233.73     24.96 o
   2  10   4       53.08       40.12     21.59 o
   3  10   4     2124.92     2083.29     65.73 o
   4  10   4      551.74      572.59     40.07 o
   5  10   4        0.52        0.00     26.49 o
   6  10   4       11.37       28.99     31.20 o
   7  10   4      385.48      388.54     56.04 o
  -7  11   4       10.75       28.60     45.24 o
  -6  11   4       49.50       71.96     32.58 o
  -5  11   4       86.30       86.56     31.13 o
  -4  11   4       10.62        7.68     25.03 o
  -3  11   4      706.83      682.01     34.58 o
  -2  11   4       75.70       65.71     26.61 o
  -1  11   4      251.35      246.24     23.45 o
   0  11   4       10.91        0.00     15.48 o
   1  11   4      952.74      909.43     40.89 o
   2  11   4      326.17      328.41     25.90 o
   3  11   4       30.19       29.47     25.19 o
   4  11   4       81.60       68.03     28.64 o
   5  11   4     1422.58     1508.32     73.82 o
   6  11   4      276.41      211.03     38.63 o
   7  11   4      121.45      162.25     49.38 o
  -7  12   4      126.78      100.13     51.83 o
  -6  12   4      283.34      255.51     70.86 o
  -5  12   4      326.44      416.01     55.60 o
  -4  12   4      208.32      223.37     33.96 o
  -3  12   4       33.01       79.34     23.37 o
  -2  12   4       13.13        0.00     19.05 o
  -1  12   4      947.06      984.18     40.77 o
   0  12   4       26.89       31.30     22.92 o
   1  12   4      135.19      170.18     32.06 o
   2  12   4      922.57      872.77     42.69 o
   3  12   4     1674.54     1626.46     62.33 o
   4  12   4      282.60      306.70     36.42 o
   5  12   4      305.51      277.92     38.50 o
   6  12   4       14.05       43.92     33.13 o
   7  12   4      355.21      350.04     58.91 o
  -6  13   4       25.55       10.71     35.31 o
  -5  13   4        0.86        0.00     32.24 o
  -4  13   4      401.86      476.14     54.91 o
  -3  13   4       93.18       39.73     33.58 o
  -2  13   4      981.53     1067.79     48.97 o
  -1  13   4       52.05       64.20     30.77 o
   0  13   4      420.41      422.94     34.83 o
   1  13   4       59.03       20.54     24.85 o
   2  13   4     1775.09     1671.75     77.58 o
   3  13   4        0.66        0.00     26.32 o
   4  13   4      491.28      505.58     43.04 o
   5  13   4       10.63        0.00     35.51 o
   6  13   4      808.49      692.24     66.47 o
  -6  14   4      190.68      127.02     40.68 o
  -5  14   4       35.16        0.00     32.79 o
  -4  14   4        0.85        0.00     29.31 o
  -3  14   4      311.83      330.55     39.16 o
  -2  14   4     1399.71     1461.36     57.79 o
  -1  14   4      254.85      283.11     54.56 o
   0  14   4      609.00      628.41     47.54 o
   1  14   4       17.88        0.00     24.81 o
   2  14   4       56.52       86.48     37.30 o
   3  14   4      560.11      619.66     57.99 o
   4  14   4      152.51      140.30     34.80 o
   5  14   4       28.55       25.06     35.52 o
   6  14   4       63.00       82.06     48.15 o
  -6  15   4       30.56       20.03    102.99 o
  -5  15   4      354.76      425.88     47.35 o
  -4  15   4       12.24       12.89     32.16 o
  -3  15   4      728.43      775.88     49.36 o
  -2  15   4       29.26        8.53     27.01 o
  -1  15   4       13.45       12.89     36.41 o
   0  15   4      138.43      189.98     50.16 o
   1  15   4      786.45      847.47     46.68 o
   2  15   4      546.09      444.17     51.94 o
   3  15   4       49.45        0.00     40.43 o
   4  15   4       34.22        0.00     39.64 o
   5  15   4      268.33      194.08     41.39 o
   6  15   4        4.27        0.00     46.53 o
  -5  16   4      202.71      256.56     44.35 o
  -4  16   4        4.93        0.00     33.59 o
  -3  16   4      206.25      252.96     53.88 o
  -2  16   4        0.91        0.00     35.01 o
  -1  16   4     1088.01     1163.03     69.55 o
   0  16   4      688.26      636.62     97.45 o
   1  16   4       30.57       32.37     65.07 o
   2  16   4        0.36        0.00     36.55 o
   3  16   4      618.23      593.51     73.11 o
   4  16   4       70.73       97.33     45.60 o
   5  16   4        9.41       66.83     45.10 o
  -4  17   4      209.33      221.97     42.82 o
  -3  17   4      114.58      103.08     37.18 o
  -2  17   4       28.56       26.53     40.06 o
  -1  17   4       43.13       40.67     38.48 o
   0  17   4      788.00      840.21     83.63 o
   1  17   4      149.45      194.51     45.76 o
   2  17   4      832.12      814.12     66.88 o
   3  17   4       84.51       61.54     45.18 o
   4  17   4        0.70       55.71     45.18 o
  -4  18   4        0.95        0.00     36.69 o
  -3  18   4       57.10       45.00     45.50 o
  -2  18   4      418.17      469.48     58.16 o
  -1  18   4       16.88        0.00     39.96 o
   0  18   4      347.02      362.40     51.07 o
   1  18   4       29.77        0.00     49.52 o
   2  18   4       53.74        0.00     41.16 o
   3  18   4        5.34        0.00     45.62 o
   4  18   4      239.70      260.25     80.23 o
  -3  19   4       65.40       76.88     49.62 o
  -2  19   4       50.26       55.50     46.18 o
  -1  19   4       48.14       24.13     44.18 o
   0  19   4       16.92       24.06     60.74 o
   1  19   4       85.25      117.24     65.17 o
   2  19   4        6.71       24.15     45.81 o
   3  19   4        1.04        0.00     75.51 o
  -1  20   4       63.01       99.50     48.18 o
   0  20   4        2.33       10.40     65.26 o
   1  20   4       39.44       25.41     65.26 o
  -7   0   5       41.24        2.31     44.28 o
  -5   0   5     1660.39     1563.98     94.72 o
  -3   0   5     4364.95     4408.26    165.85 o
  -1   0   5     9791.66     9536.28    215.18 o
   1   0   5       27.70       35.24     11.07 o
   3   0   5    20024.53    21690.25    387.70 o
   5   0   5     2276.36     2362.64     81.72 o
   7   0   5       22.75       23.20     51.88 o
  -8   1   5      121.88       64.71     39.08 o
  -7   1   5        5.08        0.00     30.46 o
  -6   1   5      171.78       91.58     50.10 o
  -5   1   5       54.58       74.36     28.90 o
  -4   1   5      182.95      140.95     26.77 o
  -3   1   5     1217.55     1195.25     50.16 o
  -2   1   5     1917.18     1793.92     47.83 o
  -1   1   5        6.69        0.00      8.63 o
   0   1   5     3815.37     3623.50     56.60 o
   1   1   5      157.24      216.19     10.36 o
   2   1   5      914.55      823.61     24.35 o
   3   1   5     1327.41     1518.88     30.73 o
   4   1   5       88.20       85.25     11.88 o
   5   1   5       19.48       16.58     14.45 o
   6   1   5     1181.39     1127.49     61.13 o
   7   1   5       50.57       23.29     27.79 o
   8   1   5       11.49        0.00     40.38 o
  -8   2   5        3.69       75.65     38.51 o
  -7   2   5      127.90       80.44     36.72 o
  -6   2   5      196.69      224.87     55.06 o
  -5   2   5      245.39      254.45     35.99 o
  -4   2   5     1046.87      951.10     50.26 o
  -3   2   5      589.84      615.83     41.43 o
  -2   2   5       23.30        9.80     13.30 o
  -1   2   5     1163.76     1077.36     28.90 o
   0   2   5     1759.69     1606.24     27.83 o
   1   2   5     4935.52     5088.65    116.48 o
   2   2   5     1446.86     1779.55     38.58 o
   3   2   5       10.14       11.19     10.84 o
   4   2   5     4146.82     4116.72     68.15 o
   5   2   5        5.71        3.51     14.71 o
   6   2   5        5.78        0.00     27.44 o
   7   2   5       29.48        0.00     28.82 o
   8   2   5     1113.20     1214.00     83.67 o
  -8   3   5      415.49      414.72     56.83 o
  -7   3   5       23.00       37.99     34.97 o
  -6   3   5      253.50      220.94     39.17 o
  -5   3   5       20.54        3.26     25.86 o
  -4   3   5      303.79      306.35     33.27 o
  -3   3   5      186.60      155.88     20.19 o
  -2   3   5     2675.55     2407.85     58.42 o
  -1   3   5        1.54        6.36     12.27 o
   0   3   5     1332.43     1234.63     26.72 o
   1   3   5     2084.73     2078.56     51.78 o
   2   3   5     2707.63     2615.53     77.26 o
   3   3   5      351.61      375.72     18.81 o
   4   3   5      332.97      326.48     19.78 o
   5   3   5      442.06      497.67     32.43 o
   6   3   5     1475.12     1540.02     72.57 o
   7   3   5      759.77      825.18     60.37 o
   8   3   5        5.16        0.00     36.15 o
  -8   4   5        0.36        0.00     52.89 o
  -7   4   5       69.66        0.00     35.55 o
  -6   4   5       14.46        0.00     29.73 o
  -5   4   5     1792.86     1725.73    132.21 o
  -4   4   5      526.64      510.62     39.67 o
  -3   4   5     1421.56     1394.72     45.28 o
  -2   4   5      263.82      280.00     21.50 o
  -1   4   5      947.61      850.26     31.18 o
   0   4   5      513.04      477.69     30.19 o
   1   4   5      203.94      225.39     19.33 o
   2   4   5      113.73      130.69     17.84 o
   3   4   5    13633.47    14144.40    326.02 o
   4   4   5     1981.37     2164.27     75.99 o
   5   4   5      590.61      635.86    116.76 o
   6   4   5        2.18        0.00     21.62 o
   7   4   5      183.72      147.69     38.91 o
   8   4   5        7.72        0.00     76.52 o
  -8   5   5      229.37      256.00     51.15 o
  -7   5   5      186.38      133.46     43.11 o
  -6   5   5      458.67      492.61     49.32 o
  -5   5   5       85.74      113.31     32.84 o
  -4   5   5      157.59      152.30     29.67 o
  -3   5   5     2111.47     2031.64     56.93 o
  -2   5   5      332.80      305.06     23.75 o
  -1   5   5     1232.90     1212.88     70.68 o
   0   5   5      863.23      824.64     26.55 o
   1   5   5      776.88      685.88     23.04 o
   2   5   5     1968.09     2018.00     55.13 o
   3   5   5     3068.70     3214.46     77.64 o
   4   5   5        5.34        0.00     17.21 o
   5   5   5      480.74      515.68     35.36 o
   6   5   5      974.85      931.45     47.52 o
   7   5   5      350.12      306.54     45.93 o
   8   5   5        0.44        4.21     37.77 o
  -8   6   5       71.25       12.85     44.68 o
  -7   6   5       12.24       77.93     40.18 o
  -6   6   5     1309.41     1342.65     72.91 o
  -5   6   5       16.76       56.12     30.97 o
  -4   6   5      366.16      393.09     30.53 o
  -3   6   5      189.52      222.42     23.64 o
  -2   6   5       59.10       35.24     17.27 o
  -1   6   5     1301.79     1115.41     37.62 o
   0   6   5     2702.14     2485.81     52.25 o
   1   6   5     1884.13     1865.29     42.13 o
   2   6   5      388.87      397.52     26.62 o
   3   6   5     1572.21     1557.05     50.85 o
   4   6   5     2498.46     2436.42     70.12 o
   5   6   5        8.56        0.00     21.47 o
   6   6   5      177.64      145.74     30.29 o
   7   6   5      509.49      463.99     52.48 o
   8   6   5      561.82      544.22     60.50 o
  -8   7   5       89.43       26.07     74.74 o
  -7   7   5        9.47        0.00     34.15 o
  -6   7   5      169.78      112.39     61.32 o
  -5   7   5       10.15       34.13     31.80 o
  -4   7   5     1833.31     1756.13     58.06 o
  -3   7   5        9.41       23.02     18.68 o
  -2   7   5     7309.17     6766.54    137.36 o
  -1   7   5     1529.14     1421.74     53.07 o
   0   7   5       40.72       18.14     29.66 o
   1   7   5       30.24       35.70     13.12 o
   2   7   5     7478.67     7266.48    124.35 o
   3   7   5       14.80        0.00     18.53 o
   4   7   5       27.22       16.64     20.90 o
   5   7   5        1.78       29.43     33.89 o
   6   7   5     2215.93     2300.68     76.34 o
   7   7   5        9.27        2.11     29.17 o
   8   7   5        3.69       16.98     39.60 o
  -8   8   5      116.07      112.15     42.22 o
  -7   8   5       98.40       91.43     45.10 o
  -6   8   5       37.02       14.87     45.72 o
  -5   8   5     2372.91     2298.22    144.14 o
  -4   8   5      724.93      734.97     62.90 o
  -3   8   5       50.38       69.83     22.25 o
  -2   8   5       36.38       35.88     19.55 o
  -1   8   5     3898.26     3877.30     88.04 o
   0   8   5     3120.99     3325.87     90.91 o
   1   8   5     2617.65     2517.58     55.01 o
   2   8   5       33.99       36.07     14.85 o
   3   8   5     1492.62     1496.36     53.36 o
   4   8   5      970.05     1009.84     48.19 o
   5   8   5      422.72      416.97     37.67 o
   6   8   5      161.33      101.90     34.50 o
   7   8   5        1.63        0.00     29.37 o
   8   8   5      168.99      184.81     73.64 o
  -7   9   5       30.42        0.00     32.49 o
  -6   9   5      166.07      152.10     44.64 o
  -5   9   5       83.97       34.03     25.15 o
  -4   9   5      130.04      114.43     49.08 o
  -3   9   5     1860.24     1811.41     63.63 o
  -2   9   5       16.97       87.62     81.19 o
  -1   9   5     1254.52     1228.73     44.81 o
   0   9   5       75.21       85.98     15.62 o
   1   9   5     3199.03     3067.60     64.95 o
   2   9   5        6.94        0.00     15.42 o
   3   9   5     3148.53     2991.64     81.09 o
   4   9   5        8.52       22.87     24.03 o
   5   9   5       10.73        6.23     25.66 o
   6   9   5       69.44       40.04     30.61 o
   7   9   5      231.11      240.51     41.98 o
  -7  10   5       16.82        0.00     33.85 o
  -6  10   5      109.54       32.17     31.72 o
  -5  10   5     1189.42     1287.31     70.58 o
  -4  10   5      186.69      112.43     34.83 o
  -3  10   5        2.38        0.00     29.68 o
  -2  10   5      722.77      646.11     41.39 o
  -1  10   5     2128.25     2079.13     51.87 o
   0  10   5      924.41      905.39     32.48 o
   1  10   5     1025.47     1027.96     41.45 o
   2  10   5      330.02      306.42     43.45 o
   3  10   5     1826.07     1687.31     60.59 o
   4  10   5      261.90      222.41     32.28 o
   5  10   5      819.97      853.02     50.13 o
   6  10   5       12.97       38.86     30.99 o
   7  10   5      168.46      151.72     39.01 o
  -7  11   5        7.39        0.00     34.94 o
  -6  11   5      480.35      514.34     56.37 o
  -5  11   5       69.49       47.51     30.69 o
  -4  11   5       33.87       25.12     23.67 o
  -3  11   5      111.20       73.29     24.17 o
  -2  11   5     1703.70     1818.49     51.56 o
  -1  11   5       42.27       40.62     17.86 o
   0  11   5      202.37      177.43     25.64 o
   1  11   5       48.68       40.48     21.72 o
   2  11   5     2318.01     2315.15    130.16 o
   3  11   5       56.14       76.54     27.92 o
   4  11   5      109.41       79.41     29.92 o
   5  11   5       10.93        0.00     27.71 o
   6  11   5     1398.18     1429.57    113.15 o
   7  11   5       91.38       76.38     39.49 o
  -7  12   5        4.32        0.00     35.42 o
  -6  12   5       81.52       82.26     35.45 o
  -5  12   5       90.02      106.63     33.79 o
  -4  12   5     1435.24     1569.97     62.70 o
  -3  12   5       47.80       21.32     25.72 o
  -2  12   5      116.76       94.64     26.49 o
  -1  12   5      469.88      436.45     35.23 o
   0  12   5      133.28      145.18     27.53 o
   1  12   5        6.77        0.00     22.66 o
   2  12   5      478.55      492.08     44.77 o
   3  12   5      389.56      410.77     38.88 o
   4  12   5      617.13      601.92     78.00 o
   5  12   5       71.18        9.21     59.70 o
   6  12   5      408.47      441.66     64.20 o
   7  12   5        9.34       15.46     58.38 o
  -6  13   5      121.88      136.94     43.33 o
  -5  13   5        8.29       45.53     33.81 o
  -4  13   5        2.53        0.00     28.10 o
  -3  13   5      478.22      545.86     41.09 o
  -2  13   5      151.33       92.77     24.91 o
  -1  13   5       17.71       27.08     28.48 o
   0  13   5      174.28      138.34     28.76 o
   1  13   5     1028.55      976.64     52.02 o
   2  13   5      160.96      217.42     42.34 o
   3  13   5      508.28      489.12     41.75 o
   4  13   5       75.94       46.70     31.90 o
   5  13   5      234.13      214.90     45.14 o
   6  13   5       66.23       39.94     52.34 o
  -6  14   5       54.05       65.49     38.28 o
  -5  14   5      233.15      328.35     42.97 o
  -4  14   5       53.05       77.41     32.50 o
  -3  14   5        2.31        0.00     28.70 o
  -2  14   5       15.60       22.11     18.40 o
  -1  14   5      140.94      122.31     32.14 o
   0  14   5      110.90      133.18     29.75 o
   1  14   5        3.87       10.73     33.74 o
   2  14   5        0.54        0.00     35.63 o
   3  14   5      608.59      653.05    133.89 o
   4  14   5      147.34      183.42     42.05 o
   5  14   5       58.52       64.86     35.68 o
   6  14   5        6.87        1.06     37.29 o
  -5  15   5       30.99       21.17     36.05 o
  -4  15   5       54.57       50.78     34.75 o
  -3  15   5       61.08       73.12     32.73 o
  -2  15   5     1223.67     1415.46    105.45 o
  -1  15   5      116.51       71.92     30.56 o
   0  15   5        1.04       12.94     27.29 o
   1  15   5      141.32      125.24     39.33 o
   2  15   5      215.74      182.52     44.34 o
   3  15   5       20.28        0.00     38.26 o
   4  15   5       44.43        5.86     32.28 o
   5  15   5       25.76        0.00     35.10 o
  -5  16   5       74.37      129.96     41.34 o
  -4  16   5      209.53      282.50     67.13 o
  -3  16   5        0.03        0.00     32.23 o
  -2  16   5       78.03      107.18     41.65 o
  -1  16   5      621.97      660.07    104.54 o
   0  16   5      439.83      612.49     90.69 o
   1  16   5       98.70       41.72     37.68 o
   2  16   5       77.91       73.31     42.37 o
   3  16   5       24.02        0.00     41.48 o
   4  16   5       53.36      110.03     47.21 o
   5  16   5       42.53       30.56     55.19 o
  -4  17   5        4.69        9.04     36.43 o
  -3  17   5      160.59      176.62     63.43 o
  -2  17   5       57.88      107.87     46.97 o
  -1  17   5        7.66       19.35     38.28 o
   0  17   5        0.09        0.00     35.04 o
   1  17   5      150.30      141.93     44.89 o
   2  17   5      730.73      743.37     65.73 o
   3  17   5      263.70      264.75     59.25 o
   4  17   5       17.14        0.00     44.52 o
  -3  18   5        3.84       56.58     77.87 o
  -2  18   5        1.25       49.23     44.05 o
  -1  18   5      140.79      174.49     56.41 o
   0  18   5       27.31       26.80     41.24 o
   1  18   5      106.48      103.57     91.06 o
   2  18   5       22.98       34.89     65.21 o
   3  18   5      320.30      413.04     99.96 o
  -2  19   5       70.33      120.54     82.01 o
  -1  19   5       43.69       42.55     61.32 o
   0  19   5       31.40        0.00     58.04 o
   1  19   5        0.70        0.00     41.89 o
   2  19   5      168.31       68.63     48.69 o
  -8   0   6        5.58       74.60     54.48 o
  -6   0   6      363.70      365.49     61.89 o
  -4   0   6     8077.79     7980.15    281.36 o
  -2   0   6       50.53       51.28     18.41 o
   0   0   6    22253.01    22397.57    482.36 o
   2   0   6     1216.97     1266.77     35.32 o
   4   0   6     9262.97     9602.79    184.22 o
   6   0   6      489.92      519.83     45.46 o
   8   0   6     1257.91     1292.44    122.63 o
  -8   1   6      213.17      213.89     46.42 o
  -7   1   6        2.39        0.00     30.59 o
  -6   1   6      835.53      829.82     56.19 o
  -5   1   6      117.81      144.65     31.40 o
  -4   1   6      196.60      243.74     25.59 o
  -3   1   6     2263.05     2161.99     58.00 o
  -2   1   6     5680.36     5270.11     93.67 o
  -1   1   6      602.18      563.01     25.11 o
   0   1   6     3807.55     3678.11     58.79 o
   1   1   6      162.90      190.51     11.08 o
   2   1   6     9799.33    10295.85    148.95 o
   3   1   6     2741.37     2811.03     56.15 o
   4   1   6      327.64      330.21     20.32 o
   5   1   6      103.61      112.16     21.69 o
   6   1   6     1284.13     1378.12     56.86 o
   7   1   6      961.43     1030.91     73.37 o
   8   1   6       22.23       53.53     65.12 o
  -8   2   6        8.50        0.00     33.96 o
  -7   2   6      413.46      352.11     45.94 o
  -6   2   6       15.35        0.00     33.55 o
  -5   2   6      607.84      645.68     48.88 o
  -4   2   6      577.12      617.43     42.85 o
  -3   2   6       26.77        0.00     15.17 o
  -2   2   6       79.67      107.15     17.19 o
  -1   2   6     7032.12     6773.80    113.41 o
   0   2   6     9000.41     9229.83    121.01 o
   1   2   6    21498.02    22114.47    302.87 o
   2   2   6      724.31      736.05     24.88 o
   3   2   6     3626.40     3742.35     70.42 o
   4   2   6        9.47        0.00     13.17 o
   5   2   6     2203.84     2132.61     61.88 o
   6   2   6       14.65       27.38     29.10 o
   7   2   6       23.27        0.00     30.96 o
   8   2   6      141.19       75.75     46.85 o
  -8   3   6       27.38       40.54     78.93 o
  -7   3   6      194.97      170.65     43.98 o
  -6   3   6        9.52       21.13     38.94 o
  -5   3   6      667.29      716.42     50.93 o
  -4   3   6      166.85      227.28     41.01 o
  -3   3   6      121.53      115.78     20.09 o
  -2   3   6     1640.79     1532.18     45.88 o
  -1   3   6     1827.54     1680.93     45.86 o
   0   3   6      456.45      475.44     18.02 o
   1   3   6       37.05       30.72     10.87 o
   2   3   6     5970.63     5877.65    100.71 o
   3   3   6      459.13      428.84     20.95 o
   4   3   6       63.04       97.00     16.17 o
   5   3   6        9.82       27.45     18.96 o
   6   3   6     1954.90     1954.12    113.34 o
   7   3   6     2324.45     2252.13    154.06 o
   8   3   6        2.76        0.00     57.95 o
  -8   4   6      175.76      194.67     80.42 o
  -7   4   6      263.93      288.88     66.75 o
  -6   4   6       15.90       30.07     50.92 o
  -5   4   6      285.24      296.25     54.82 o
  -4   4   6     1577.67     1499.25     52.01 o
  -3   4   6     3001.59     3063.84     75.51 o
  -2   4   6      221.66      249.44     22.20 o
  -1   4   6      482.78      572.48     27.81 o
   0   4   6     7890.69     7551.76    125.64 o
   1   4   6      224.95      195.12     17.69 o
   2   4   6      730.49      651.40     49.18 o
   3   4   6     2394.00     2121.41    109.61 o
   4   4   6     3029.08     2895.85     74.43 o
   5   4   6       96.53       82.01     23.05 o
   6   4   6       10.80        0.00     46.35 o
   7   4   6      107.35       91.58     36.71 o
   8   4   6     1310.59     1192.45     78.62 o
  -8   5   6      254.58      277.08     54.22 o
  -7   5   6      115.71       51.98     39.59 o
  -6   5   6      704.50      759.29     58.39 o
  -5   5   6        0.21        0.00     28.12 o
  -4   5   6        0.34        0.00     18.58 o
  -3   5   6      685.15      709.21     35.18 o
  -2   5   6     4195.55     3889.47     87.62 o
  -1   5   6       94.45      126.09     18.73 o
   0   5   6      138.98      152.51     15.69 o
   1   5   6      251.09      246.43     15.85 o
   2   5   6    11505.83    11371.75    216.62 o
   3   5   6       14.48       42.80     18.26 o
   4   5   6       60.63       49.48     19.81 o
   5   5   6      160.90      187.75     33.83 o
   6   5   6     2547.29     2740.21    101.23 o
   7   5   6      291.01      319.00     46.59 o
   8   5   6      329.67      421.82     55.57 o
  -8   6   6        0.61        5.36     41.97 o
  -7   6   6       66.75       69.57     41.16 o
  -6   6   6      240.57      343.76     47.81 o
  -5   6   6      306.10      425.97     75.51 o
  -4   6   6      640.13      684.85     38.68 o
  -3   6   6     1462.85     1363.96     48.47 o
  -2   6   6      123.04      124.29     21.21 o
  -1   6   6      134.44       98.11     17.95 o
   0   6   6     3378.83     3212.45     64.02 o
   1   6   6      286.17      263.75     17.44 o
   2   6   6      155.02       96.01     21.07 o
   3   6   6     1337.93     1358.29     48.50 o
   4   6   6      717.37      671.59     37.95 o
   5   6   6      681.51      740.74     42.25 o
   6   6   6      385.22      382.81     41.45 o
   7   6   6        3.15        0.00     32.37 o
   8   6   6       14.95        0.00     36.77 o
  -8   7   6      139.65       48.12     48.20 o
  -7   7   6       67.50       95.54     43.59 o
  -6   7   6       68.79      104.13     37.88 o
  -5   7   6      424.51      391.46     45.81 o
  -4   7   6        4.35       14.01     22.75 o
  -3   7   6      391.75      408.74     31.11 o
  -2   7   6     2436.43     2333.52     63.82 o
  -1   7   6     2020.29     1836.31     52.82 o
   0   7   6       24.53       24.54     14.07 o
   1   7   6       22.67        0.00     15.31 o
   2   7   6      753.43      771.02     64.84 o
   3   7   6      571.45      585.21     35.55 o
   4   7   6        1.70       21.37     22.56 o
   5   7   6       36.60       44.05     24.72 o
   6   7   6        5.98        8.13     27.19 o
   7   7   6      498.97      573.84     57.94 o
   8   7   6       91.38       59.67     49.96 o
  -7   8   6      240.29      288.33     52.99 o
  -6   8   6      737.55      748.34     60.90 o
  -5   8   6        3.43        0.00     25.64 o
  -4   8   6     1580.41     1512.39     56.87 o
  -3   8   6      457.75      484.47     34.41 o
  -2   8   6      428.88      436.42     31.14 o
  -1   8   6      271.66      257.52     24.95 o
   0   8   6     2963.13     2659.26     91.45 o
   1   8   6     1997.42     1895.40     54.60 o
   2   8   6      663.41      653.40     36.69 o
   3   8   6       64.21       77.62     24.14 o
   4   8   6     1272.92     1356.53     55.75 o
   5   8   6       76.30       87.77     29.83 o
   6   8   6      289.07      293.74     38.26 o
   7   8   6       68.20       67.53     40.22 o
  -7   9   6       37.39       31.74     44.10 o
  -6   9   6      424.44      375.91     51.65 o
  -5   9   6        7.62        5.86     27.89 o
  -4   9   6        0.93        8.65     24.80 o
  -3   9   6      245.15      317.60     32.91 o
  -2   9   6     5782.02     5727.07    143.05 o
  -1   9   6      146.84      153.69     24.00 o
   0   9   6      112.82      114.46     22.01 o
   1   9   6      143.39      133.53     19.06 o
   2   9   6     3881.99     3674.80     91.69 o
   3   9   6      572.71      589.94     39.04 o
   4   9   6      321.56      420.50     44.70 o
   5   9   6       43.44       35.26     28.37 o
   6   9   6      677.15      740.63    100.29 o
   7   9   6       99.59        9.56     59.25 o
  -7  10   6       62.67       33.94     37.45 o
  -6  10   6       44.81       69.89     40.09 o
  -5  10   6       55.19       29.96     26.57 o
  -4  10   6       36.53       25.95     32.32 o
  -3  10   6       21.62        0.00     24.44 o
  -2  10   6      109.11      104.66     26.37 o
  -1  10   6      481.64      453.50     33.30 o
   0  10   6     2255.72     2164.84     63.03 o
   1  10   6      501.85      526.73     29.52 o
   2  10   6     1877.14     1778.47     82.98 o
   3  10   6      130.83      135.01     29.51 o
   4  10   6      358.69      353.78     69.55 o
   5  10   6      254.71      234.52     51.79 o
   6  10   6       44.97       56.37     34.32 o
   7  10   6        5.25        0.00     35.02 o
  -7  11   6       90.82      103.96     40.12 o
  -6  11   6       43.53        6.07     33.07 o
  -5  11   6      227.42      303.26     62.23 o
  -4  11   6      340.89      301.78     56.01 o
  -3  11   6      277.46      309.75     35.05 o
  -2  11   6      257.05      270.99     67.41 o
  -1  11   6      715.01      782.76     34.54 o
   0  11   6      141.32      154.66     26.24 o
   1  11   6      443.02      531.38     36.11 o
   2  11   6      607.54      666.87     42.59 o
   3  11   6     1429.83     1408.47     58.50 o
   4  11   6        4.34        3.09     27.33 o
   5  11   6        0.60        0.00     28.11 o
   6  11   6        0.55        0.00     32.37 o
   7  11   6       83.38      100.38     39.17 o
  -6  12   6       28.17        0.00     34.75 o
  -5  12   6      150.00      108.87     34.23 o
  -4  12   6       78.87      108.46     31.74 o
  -3  12   6      400.23      434.01     38.52 o
  -2  12   6      608.92      550.70     45.86 o
  -1  12   6        3.34       15.53     19.74 o
   0  12   6     1052.87     1089.36     48.25 o
   1  12   6      249.64      231.48     40.21 o
   2  12   6      207.08      235.10     34.40 o
   3  12   6      245.93      243.57     36.13 o
   4  12   6      232.09      241.12     36.27 o
   5  12   6      710.13      759.52     53.15 o
   6  12   6      157.21      123.59     37.92 o
  -6  13   6      472.09      406.73     48.49 o
  -5  13   6       13.48        8.54     31.92 o
  -4  13   6        2.87        0.00     39.92 o
  -3  13   6        4.36       12.68     22.98 o
  -2  13   6      909.84      970.47     62.40 o
  -1  13   6      489.38      500.00     43.75 o
   0  13   6       27.81       15.68     25.15 o
   1  13   6       75.27       93.73     58.24 o
   2  13   6     2532.68     2527.48    149.73 o
   3  13   6       91.32      113.44     33.43 o
   4  13   6       74.03       77.43     32.22 o
   5  13   6      165.73       67.16     36.05 o
   6  13   6      861.44      805.21     58.43 o
  -6  14   6        3.73        2.92     38.15 o
  -5  14   6      370.96      433.79     52.28 o
  -4  14   6      199.15      260.80     39.00 o
  -3  14   6      173.31      226.56     36.18 o
  -2  14   6       82.57       44.93     30.52 o
  -1  14   6      100.73      101.30     30.59 o
   0  14   6      174.41      214.62     32.64 o
   1  14   6       75.86       40.14     36.17 o
   2  14   6      303.75      304.90     54.05 o
   3  14   6      164.00      132.41     34.67 o
   4  14   6      206.50      285.96     41.32 o
   5  14   6      195.32      135.40     41.49 o
   6  14   6       89.09      136.41     42.07 o
  -5  15   6       22.68       78.42     38.82 o
  -4  15   6       32.69       17.53     32.38 o
  -3  15   6      451.46      513.20     50.81 o
  -2  15   6      138.47      157.81     35.62 o
  -1  15   6      655.91      656.80     97.62 o
   0  15   6        0.98        0.00     32.53 o
   1  15   6       20.30       15.97     35.83 o
   2  15   6        1.00        0.00     37.88 o
   3  15   6      212.03      166.67     47.96 o
   4  15   6       33.06        0.00     37.05 o
   5  15   6        1.02        0.00     34.33 o
  -5  16   6      101.87      117.43     42.67 o
  -4  16   6       67.65       31.33     35.84 o
  -3  16   6       80.76       98.10     75.95 o
  -2  16   6      133.70      167.78     60.45 o
  -1  16   6       98.78       62.37     32.83 o
   0  16   6      126.94      120.50     61.65 o
   1  16   6      706.50      828.98    165.18 o
   2  16   6        0.17        0.00     39.17 o
   3  16   6        4.98       50.05     45.05 o
   4  16   6       47.28       66.84     48.37 o
   5  16   6       68.95       44.75     39.57 o
  -4  17   6       33.08       45.25     38.33 o
  -3  17   6       60.63       94.64     47.30 o
  -2  17   6      294.83      457.22    143.09 o
  -1  17   6      332.44      339.81     42.62 o
   0  17   6      106.73       68.84     90.72 o
   1  17   6       96.46       67.22     64.06 o
   2  17   6      143.35      122.34     48.01 o
   3  17   6      189.11      199.31     52.77 o
   4  17   6       15.20        0.00     45.84 o
  -3  18   6       10.96        0.00     87.98 o
  -2  18   6        0.78       93.44     45.87 o
  -1  18   6        0.27        0.00     56.21 o
   0  18   6      403.17      424.60    118.59 o
   1  18   6       10.28        0.00     42.57 o
   2  18   6       64.93        5.96     43.79 o
   3  18   6        5.85       47.72     48.78 o
  -2  19   6       34.53       44.40     47.16 o
  -1  19   6       23.17        0.00     59.87 o
   0  19   6        4.93        0.00     57.37 o
   1  19   6       12.83       33.31     83.94 o
   2  19   6       64.43       17.72     49.38 o
  -7   0   7       14.59       55.64     48.71 o
  -5   0   7     3366.51     3154.14    147.75 o
  -3   0   7     7463.74     6954.35    245.94 o
  -1   0   7        6.73        0.00     12.78 o
   1   0   7     6182.74     6198.93    120.69 o
   3   0   7      485.04      536.30     25.28 o
   5   0   7      881.06      851.93     51.81 o
   7   0   7       41.37       79.12     56.70 o
  -8   1   7        5.78       51.36     39.09 o
  -7   1   7      247.45      209.59     43.72 o
  -6   1   7      408.54      365.79     45.26 o
  -5   1   7      656.96      704.86     50.82 o
  -4   1   7      219.06      183.51     58.24 o
  -3   1   7       59.10       63.83     18.45 o
  -2   1   7     2151.80     2122.92     48.69 o
  -1   1   7    11278.88    11606.23    209.91 o
   0   1   7      126.14      116.03     17.06 o
   1   1   7      331.86      354.43     14.51 o
   2   1   7     9237.26     9883.34    144.93 o
   3   1   7     3349.70     3026.17     55.14 o
   4   1   7     4543.54     4696.67     91.66 o
   5   1   7      490.52      528.68     30.09 o
   6   1   7        1.85        0.00     23.99 o
   7   1   7      141.06       82.55     93.66 o
   8   1   7      126.71      141.13     50.78 o
  -8   2   7      113.16      112.80     42.86 o
  -7   2   7      133.00      132.73     47.45 o
  -6   2   7      381.94      386.71     45.43 o
  -5   2   7       94.13       88.59     31.78 o
  -4   2   7     3592.12     3485.02    107.26 o
  -3   2   7       64.62       55.01     19.26 o
  -2   2   7     1047.70      947.94     31.55 o
  -1   2   7      137.14      155.67     11.57 o
   0   2   7    23668.76    24672.34    309.85 o
   1   2   7     1046.72      990.63     23.85 o
   2   2   7     3697.81     3885.08     72.33 o
   3   2   7      262.67      266.46     18.79 o
   4   2   7     4426.97     4213.09     81.27 o
   5   2   7      125.01       78.34     28.79 o
   6   2   7     1398.81     1483.65     78.64 o
   7   2   7      106.67      109.95     42.50 o
   8   2   7       10.79        0.00     44.76 o
  -8   3   7       26.00       64.18     41.65 o
  -7   3   7       81.06       65.04     41.29 o
  -6   3   7      726.26      635.27     55.62 o
  -5   3   7      247.95      278.76     40.22 o
  -4   3   7      415.03      440.62     39.04 o
  -3   3   7      799.88      785.57     36.90 o
  -2   3   7     2052.03     1771.32     51.56 o
  -1   3   7     5680.38     5649.36     88.76 o
   0   3   7     2643.71     2568.71     42.42 o
   1   3   7     1639.43     1662.08     37.29 o
   2   3   7     1363.70     1316.86     37.92 o
   3   3   7     2526.39     2330.99     51.34 o
   4   3   7     2338.74     2288.50     64.98 o
   5   3   7      187.71      203.26     34.96 o
   6   3   7     1235.47     1025.80     62.55 o
   7   3   7       99.48      100.32     37.92 o
   8   3   7      784.96      852.86     87.74 o
  -8   4   7       21.71        0.00     38.07 o
  -7   4   7      685.11      747.70     64.28 o
  -6   4   7       39.49       95.19     71.13 o
  -5   4   7      690.01      692.71     52.39 o
  -4   4   7      671.95      718.40     47.00 o
  -3   4   7     2146.06     1801.97     56.07 o
  -2   4   7     1346.34     1412.34     46.95 o
  -1   4   7        5.91       28.23     15.84 o
   0   4   7      501.00      576.00     31.53 o
   1   4   7     5615.45     5332.56     94.56 o
   2   4   7        4.28       16.77      9.86 o
   3   4   7       36.87       51.85     18.42 o
   4   4   7      192.68      217.05     29.84 o
   5   4   7     2854.69     2754.86     76.55 o
   6   4   7       18.58        8.32     67.43 o
   7   4   7       56.94       15.36     34.45 o
   8   4   7       86.63       55.92     42.06 o
  -8   5   7       13.34        0.00     42.25 o
  -7   5   7       25.59        0.00     57.47 o
  -6   5   7      499.74      541.98     54.61 o
  -5   5   7      700.23      790.53     55.96 o
  -4   5   7        4.29        0.00     21.09 o
  -3   5   7      105.07      129.38     22.96 o
  -2   5   7     3457.15     3138.99     98.88 o
  -1   5   7     1249.42     1058.71     40.05 o
   0   5   7      868.30      788.60     28.27 o
   1   5   7     1156.83     1251.66     38.42 o
   2   5   7     1946.38     2069.46     46.72 o
   3   5   7     5359.38     5072.00    140.29 o
   4   5   7      112.26      115.92     23.21 o
   5   5   7        1.64       30.37     23.27 o
   6   5   7      201.79      222.04     40.32 o
   7   5   7     2181.62     2111.12     95.24 o
   8   5   7      746.77      758.02    120.51 o
  -8   6   7      145.79      200.48     86.01 o
  -7   6   7      136.37      201.04     48.80 o
  -6   6   7      255.85      270.62     46.18 o
  -5   6   7        4.43       38.78     30.86 o
  -4   6   7     5242.76     5114.61    172.52 o
  -3   6   7      190.49      179.82     25.36 o
  -2   6   7     2573.13     2279.77     62.88 o
  -1   6   7      123.96       96.99     19.55 o
   0   6   7     3505.31     3223.79     65.57 o
   1   6   7       28.20       10.90     12.50 o
   2   6   7     2625.98     2502.27     67.30 o
   3   6   7      438.13      465.94     32.63 o
   4   6   7     2203.56     2071.51     65.03 o
   5   6   7     1076.63     1103.77     64.15 o
   6   6   7     1701.92     1789.81     83.55 o
   7   6   7      103.14       61.14     39.31 o
   8   6   7       27.60        6.05     41.97 o
  -7   7   7      415.55      453.00     58.49 o
  -6   7   7     2147.38     1959.69     89.73 o
  -5   7   7     1084.01     1117.69     54.08 o
  -4   7   7      690.00      729.37     42.99 o
  -3   7   7       85.42       57.60     23.42 o
  -2   7   7     1199.99     1041.54     42.95 o
  -1   7   7      352.93      376.86     34.73 o
   0   7   7     1998.36     1945.67     48.12 o
   1   7   7      416.60      444.05     23.05 o
   2   7   7     3370.42     3237.28     95.65 o
   3   7   7      232.00      216.92     28.65 o
   4   7   7     2621.85     2634.08     77.32 o
   5   7   7       13.80        0.00     25.85 o
   6   7   7       27.08       11.38     34.08 o
   7   7   7        9.31        0.00     57.75 o
  -7   8   7       77.54       55.58     47.20 o
  -6   8   7        3.27        0.00     37.22 o
  -5   8   7      604.34      598.63     47.04 o
  -4   8   7     1036.75     1082.62     71.29 o
  -3   8   7      590.61      562.40     37.58 o
  -2   8   7     1065.07     1059.97     67.45 o
  -1   8   7      452.13      475.95     31.18 o
   0   8   7      614.54      597.49     28.50 o
   1   8   7     1544.32     1379.75     60.70 o
   2   8   7     2063.14     1942.22     61.74 o
   3   8   7       12.59       19.57     24.35 o
   4   8   7       56.27       63.78     27.16 o
   5   8   7     1907.31     1875.39     69.06 o
   6   8   7        4.94        0.00     27.93 o
   7   8   7       47.47        0.00     39.76 o
  -7   9   7       10.04       27.31     44.95 o
  -6   9   7      322.40      192.75     47.25 o
  -5   9   7      668.38      686.21     59.53 o
  -4   9   7        3.46        0.00     31.09 o
  -3   9   7      968.57      920.60     46.57 o
  -2   9   7      203.46      217.30     44.25 o
  -1   9   7     6782.00     6467.09    136.98 o
   0   9   7       12.27        0.66     19.84 o
   1   9   7       83.63       68.15     24.99 o
   2   9   7       70.96      102.06     33.59 o
   3   9   7     1226.16     1139.63     51.86 o
   4   9   7      110.60       48.38     28.85 o
   5   9   7       83.46       67.15     31.36 o
   6   9   7        0.28        0.00     27.95 o
   7   9   7      746.30      708.40     66.03 o
  -7  10   7       74.45       74.94     46.64 o
  -6  10   7       44.26       54.80     42.76 o
  -5  10   7        0.37       42.34     30.19 o
  -4  10   7      958.32      885.81     98.04 o
  -3  10   7      396.02      381.35     36.41 o
  -2  10   7      125.01      134.70     28.22 o
  -1  10   7        9.20        0.00     22.01 o
   0  10   7     1947.54     1876.57     59.08 o
   1  10   7     2005.23     1932.21     73.86 o
   2  10   7     1650.12     1512.87     57.72 o
   3  10   7        0.44       20.12     27.04 o
   4  10   7       88.98       65.89     50.83 o
   5  10   7      106.65       46.21     34.92 o
   6  10   7      131.94      115.91     36.71 o
   7  10   7       79.94       81.88     46.56 o
  -7  11   7        0.77        0.00     37.80 o
  -6  11   7      536.02      561.57     60.91 o
  -5  11   7      334.75      281.67     49.02 o
  -4  11   7       77.10      102.37     31.38 o
  -3  11   7      227.99      272.63     47.20 o
  -2  11   7     1219.84     1244.31     58.49 o
  -1  11   7       40.78       26.20     25.39 o
   0  11   7      674.44      713.47     40.21 o
   1  11   7      278.86      324.68     43.05 o
   2  11   7     1518.30     1352.83     57.74 o
   3  11   7       50.44       70.41     30.26 o
   4  11   7      426.78      377.18     41.69 o
   5  11   7      329.79      256.49     39.38 o
   6  11   7        6.85        4.03     34.21 o
   7  11   7       33.51        0.00     41.05 o
  -6  12   7        0.59       11.41     35.65 o
  -5  12   7       39.14        0.00     31.83 o
  -4  12   7      458.85      505.41     60.77 o
  -3  12   7       27.56        0.00     27.35 o
  -2  12   7      446.50      488.17     40.09 o
  -1  12   7       93.83       41.41     27.32 o
   0  12   7       90.59       83.07     29.40 o
   1  12   7      661.99      641.46     54.93 o
   2  12   7      222.80      210.49     39.20 o
   3  12   7       70.68       56.22     30.21 o
   4  12   7      291.39      305.01     41.72 o
   5  12   7      398.23      389.68     48.49 o
   6  12   7      359.55      352.61     46.76 o
  -6  13   7        1.15        0.00     34.76 o
  -5  13   7      140.12      123.76     38.57 o
  -4  13   7       21.57        3.67     31.46 o
  -3  13   7      138.29      168.21     29.46 o
  -2  13   7       95.46       38.18     19.09 o
  -1  13   7      948.83     1031.68    116.16 o
   0  13   7       26.81       12.39     35.28 o
   1  13   7      399.57      336.32     98.13 o
   2  13   7      417.80      414.30     40.70 o
   3  13   7      474.94      457.64     43.61 o
   4  13   7        5.13       14.07     32.20 o
   5  13   7        1.53        0.00     32.33 o
   6  13   7        5.39        8.48     36.78 o
  -5  14   7       43.62        0.00     33.26 o
  -4  14   7      347.60      322.27     41.31 o
  -3  14   7      218.28      245.28     34.23 o
  -2  14   7      263.83      345.27     80.29 o
  -1  14   7       51.09       41.77     29.37 o
   0  14   7      267.41      204.57     43.01 o
   1  14   7      420.06      392.50     49.72 o
   2  14   7       24.07        0.00     36.71 o
   3  14   7       23.43        0.00     30.73 o
   4  14   7       43.80       54.16     35.90 o
   5  14   7      291.93      280.52     44.98 o
  -5  15   7       76.65       39.47     37.71 o
  -4  15   7      145.72      213.65     51.74 o
  -3  15   7        3.58        8.89     31.24 o
  -2  15   7      134.82      180.59     36.07 o
  -1  15   7        7.09       36.16     30.35 o
   0  15   7        4.07        0.00     36.61 o
   1  15   7        1.55        0.00     37.19 o
   2  15   7      410.16      342.50     51.95 o
   3  15   7       24.09       25.32     41.80 o
   4  15   7      218.25      242.44     47.66 o
   5  15   7        9.79        0.00     37.66 o
  -4  16   7       73.81      126.38     39.84 o
  -3  16   7       46.79        0.00     42.38 o
  -2  16   7       56.74       56.23     40.54 o
  -1  16   7       65.26       49.47     40.79 o
   0  16   7      124.20       77.89     44.47 o
   1  16   7       22.83        0.00     39.58 o
   2  16   7      347.61      433.71     58.56 o
   3  16   7        1.76        0.00     47.65 o
   4  16   7       20.21       14.87     71.66 o
  -4  17   7        5.86        0.00     63.00 o
  -3  17   7       21.84       63.64     46.89 o
  -2  17   7       24.90       52.14     59.34 o
  -1  17   7      504.97      494.19     57.72 o
   0  17   7        0.35        0.00     38.06 o
   1  17   7        9.37        0.00     40.36 o
   2  17   7       32.33        0.00     59.68 o
   3  17   7       76.71      123.39     58.86 o
   4  17   7        4.05        0.00     76.19 o
  -3  18   7       99.04      149.88     52.14 o
  -2  18   7       18.74       56.63     45.85 o
  -1  18   7        1.68       52.07     63.43 o
   0  18   7      177.63      149.00     48.40 o
   1  18   7      110.65      103.23     68.10 o
   2  18   7        0.21       44.19     45.70 o
   3  18   7       16.50       43.13     48.27 o
  -1  19   7       24.48       28.49     66.22 o
   0  19   7       24.02       40.20     45.66 o
   1  19   7       14.45        0.00     86.01 o
  -8   0   8      254.00      201.75     70.36 o
  -6   0   8      800.87      671.39     77.20 o
  -4   0   8     5742.46     5108.92    201.56 o
  -2   0   8     4338.23     4058.10    116.13 o
   0   0   8       10.22       11.97     13.01 o
   2   0   8     8625.50     8901.54    213.41 o
   4   0   8      574.48      593.05     79.03 o
   6   0   8      366.91      479.45     72.87 o
   8   0   8       86.33       24.93     64.01 o
  -8   1   8       99.03       94.33     41.99 o
  -7   1   8        4.91        0.00     33.59 o
  -6   1   8      914.24      985.70     63.77 o
  -5   1   8     1574.32     1543.27     87.55 o
  -4   1   8     1621.91     1421.21     66.53 o
  -3   1   8      231.71      216.00     38.05 o
  -2   1   8      619.83      607.95     27.12 o
  -1   1   8     8006.11     8353.06    120.76 o
   0   1   8     6838.43     6621.20    101.00 o
   1   1   8     3802.51     3899.67     58.95 o
   2   1   8      147.97      145.45     14.60 o
   3   1   8     1137.22     1158.45     31.47 o
   4   1   8     1000.00      971.80     55.71 o
   5   1   8      314.90      385.56     34.25 o
   6   1   8      257.25      295.87     34.97 o
   7   1   8      395.36      442.99    101.02 o
   8   1   8      471.80      440.75     63.36 o
  -8   2   8       39.28       46.35     61.60 o
  -7   2   8     1296.66     1184.28     73.24 o
  -6   2   8      165.48      118.59     37.09 o
  -5   2   8       75.85       59.42     32.15 o
  -4   2   8       23.61       32.62     37.06 o
  -3   2   8     4636.99     4386.89    100.46 o
  -2   2   8       28.42       36.53     14.77 o
  -1   2   8      479.08      459.49     29.33 o
   0   2   8      187.14      212.79     13.53 o
   1   2   8     1181.02     1214.21     26.91 o
   2   2   8      204.58      242.14     17.47 o
   3   2   8      605.52      654.02     25.10 o
   4   2   8      223.98      254.42     23.24 o
   5   2   8      588.80      658.58     41.47 o
   6   2   8       21.25        0.00     25.48 o
   7   2   8      893.34      968.01     73.36 o
   8   2   8       27.67        0.00     39.95 o
  -8   3   8       93.96       79.28     43.31 o
  -7   3   8      135.04      105.92     45.10 o
  -6   3   8      304.36      281.33     65.21 o
  -5   3   8     1205.11     1168.70     64.73 o
  -4   3   8      141.66      152.98     26.26 o
  -3   3   8      133.73       85.31     22.21 o
  -2   3   8      285.81      303.95     25.97 o
  -1   3   8    12049.88    11938.28    173.04 o
   0   3   8      152.70      154.32     12.68 o
   1   3   8     3687.13     3375.11     57.96 o
   2   3   8      267.37      318.52     20.49 o
   3   3   8     4167.28     4068.00     78.54 o
   4   3   8      227.29      191.53     25.23 o
   5   3   8      635.52      652.77     90.91 o
   6   3   8       23.95        0.00     57.90 o
   7   3   8      921.22      737.34     79.21 o
   8   3   8      180.24      271.69     56.83 o
  -8   4   8      171.91       92.86     43.71 o
  -7   4   8       39.65        8.57     41.36 o
  -6   4   8      397.78      390.37     69.74 o
  -5   4   8        0.10        0.00     29.86 o
  -4   4   8     1876.33     1867.27     80.16 o
  -3   4   8        1.22        0.00     19.57 o
  -2   4   8     3506.61     3322.06     80.64 o
  -1   4   8      571.55      596.56     36.57 o
   0   4   8      761.71      756.55     22.03 o
   1   4   8     1922.32     1926.65     38.90 o
   2   4   8     4707.88     4252.01     88.89 o
   3   4   8       32.84        3.92     19.36 o
   4   4   8      267.73      239.75     27.34 o
   5   4   8        1.26       12.03     29.53 o
   6   4   8     2095.57     2013.13     87.67 o
   7   4   8      493.80      376.45     50.38 o
   8   4   8      131.72       81.35     57.03 o
  -8   5   8      278.85      191.03     55.30 o
  -7   5   8        1.56        0.00     63.43 o
  -6   5   8       76.09       52.10     37.44 o
  -5   5   8        7.97       11.04     32.01 o
  -4   5   8      525.70      527.63     37.87 o
  -3   5   8       49.95       35.16     23.02 o
  -2   5   8       25.36       19.37     20.14 o
  -1   5   8     2609.18     2611.30     59.23 o
   0   5   8      416.95      303.95     20.80 o
   1   5   8      168.51      222.10     15.17 o
   2   5   8     1433.30     1548.25     40.97 o
   3   5   8       42.42        4.94     18.27 o
   4   5   8     1071.76     1096.01     47.36 o
   5   5   8       51.11       30.01     32.69 o
   6   5   8       90.62      108.99     38.16 o
   7   5   8      345.25      295.12    134.09 o
   8   5   8      207.32      128.27     46.13 o
  -7   6   8      428.17      371.12     56.03 o
  -6   6   8      159.89      173.54     43.12 o
  -5   6   8      255.25      225.02     33.75 o
  -4   6   8       83.03      123.48     28.21 o
  -3   6   8     1195.00     1155.39     48.14 o
  -2   6   8       38.90        0.00     19.23 o
  -1   6   8       78.98      111.44     20.78 o
   0   6   8     1253.46     1184.83     36.41 o
   1   6   8     2768.32     2662.62     57.15 o
   2   6   8      242.74      247.91     27.71 o
   3   6   8      581.42      615.87     37.07 o
   4   6   8      108.53       70.03     40.80 o
   5   6   8     1301.79     1314.20     70.20 o
   6   6   8       88.03       51.29     36.57 o
   7   6   8      835.14      680.44    124.32 o
  -7   7   8        0.48        0.00     80.04 o
  -6   7   8      782.66      761.71     67.62 o
  -5   7   8      592.32      579.36     43.83 o
  -4   7   8      757.70      797.98     61.69 o
  -3   7   8      114.85      111.01     26.40 o
  -2   7   8       13.52        0.00     28.84 o
  -1   7   8     7659.01     7469.39    152.54 o
   0   7   8       15.63       24.79     16.95 o
   1   7   8      456.61      435.90     32.76 o
   2   7   8        3.84       14.80     22.26 o
   3   7   8     2753.82     2608.53     75.37 o
   4   7   8      345.98      394.00     38.11 o
   5   7   8     1240.43     1065.55     51.40 o
   6   7   8      383.11      327.13     48.21 o
   7   7   8       57.51        0.00     38.84 o
  -7   8   8       93.04      142.91     50.25 o
  -6   8   8      251.21      283.66     51.19 o
  -5   8   8       13.88       29.99     29.01 o
  -4   8   8       42.25       30.35     27.20 o
  -3   8   8      181.16      150.16     28.98 o
  -2   8   8     2425.05     2362.13     69.70 o
  -1   8   8       12.81        0.00     20.89 o
   0   8   8      361.35      405.89     29.15 o
   1   8   8      728.81      747.56     61.14 o
   2   8   8     2438.58     2232.37     93.23 o
   3   8   8     1064.83     1115.78     51.15 o
   4   8   8        0.59        0.00     26.17 o
   5   8   8       35.26        0.00     27.51 o
   6   8   8      107.69       92.40     41.07 o
   7   8   8        4.67        0.00     38.56 o
  -7   9   8        2.42       18.62     45.70 o
  -6   9   8       93.88       99.22     44.85 o
  -5   9   8       69.54       68.76     32.09 o
  -4   9   8        6.83        4.23     27.12 o
  -3   9   8       19.99        5.20     26.68 o
  -2   9   8      929.05      904.05     45.34 o
  -1   9   8      673.75      760.04     53.09 o
   0   9   8     1596.65     1584.12     81.52 o
   1   9   8       50.59       37.99     25.71 o
   2   9   8       58.54       63.02     27.38 o
   3   9   8     1141.24     1141.27     54.08 o
   4   9   8      135.56      159.70     33.14 o
   5   9   8      183.50       96.08     33.40 o
   6   9   8       21.50        0.00     38.38 o
   7   9   8       14.17        0.00     40.13 o
  -7  10   8       65.05       20.11     82.68 o
  -6  10   8       39.82       26.26     43.17 o
  -5  10   8       81.61       69.15     50.81 o
  -4  10   8       98.15       81.22     30.71 o
  -3  10   8      616.30      635.40     76.58 o
  -2  10   8      687.95      668.48     42.07 o
  -1  10   8        4.49        0.00     25.22 o
   0  10   8        5.20       25.71     22.41 o
   1  10   8     3176.77     2977.59    162.44 o
   2  10   8       39.99       24.00     27.09 o
   3  10   8     1699.99     1567.80     63.07 o
   4  10   8      179.63      233.98     35.41 o
   5  10   8      122.50       93.04     33.35 o
   6  10   8      127.50       95.31     37.44 o
   7  10   8      172.19       67.93     46.31 o
  -6  11   8        5.97        0.00     40.00 o
  -5  11   8      798.49      841.06     83.62 o
  -4  11   8        8.03        0.00     27.60 o
  -3  11   8        7.02        3.84     28.58 o
  -2  11   8       32.93        7.63     26.99 o
  -1  11   8     3525.97     3420.65    118.86 o
   0  11   8       55.34       48.86     44.23 o
   1  11   8      709.06      631.64     43.51 o
   2  11   8       34.72        0.00     28.31 o
   3  11   8      408.55      403.05     40.18 o
   4  11   8       31.45       33.30     30.41 o
   5  11   8      531.07      555.11     49.94 o
   6  11   8       75.80      138.94     62.22 o
  -6  12   8       27.14       16.62     68.97 o
  -5  12   8       18.95       26.23     41.33 o
  -4  12   8      320.08      353.96     40.75 o
  -3  12   8      175.67      157.99     33.85 o
  -2  12   8      646.77      612.65     43.37 o
  -1  12   8      321.72      327.72     36.65 o
   0  12   8        4.04        0.00     34.81 o
   1  12   8       19.92        5.32     36.92 o
   2  12   8      708.12      667.28     46.71 o
   3  12   8      245.32      210.20     36.26 o
   4  12   8      137.11      120.09     34.62 o
   5  12   8      294.40      287.82     56.29 o
   6  12   8      338.46      328.52     47.28 o
  -6  13   8      105.39      123.01     43.09 o
  -5  13   8       30.80       12.78     36.84 o
  -4  13   8      112.55      155.10     31.36 o
  -3  13   8       35.91       37.93     32.40 o
  -2  13   8        1.36        0.00     28.23 o
  -1  13   8       53.57       79.69     29.25 o
   0  13   8        7.77        0.00     34.63 o
   1  13   8      106.11       35.37     37.47 o
   2  13   8      167.08      193.33     36.41 o
   3  13   8      123.52       67.42     32.94 o
   4  13   8      331.73      354.44     71.81 o
   5  13   8        0.38       35.36     35.26 o
   6  13   8        3.67        1.10     38.76 o
  -5  14   8        0.18        0.00     35.35 o
  -4  14   8       56.29       73.65     34.56 o
  -3  14   8      579.92      646.06     44.04 o
  -2  14   8      312.29      381.43     46.70 o
  -1  14   8      120.53       73.47     40.63 o
   0  14   8      307.13      311.39     47.57 o
   1  14   8      256.52      214.75     45.90 o
   2  14   8      419.05      417.83     53.64 o
   3  14   8      334.12      251.28     63.63 o
   4  14   8       49.75       79.23     37.96 o
   5  14   8        0.86       22.51     36.62 o
  -5  15   8      613.23      672.45     56.82 o
  -4  15   8      112.35       82.64     55.94 o
  -3  15   8       54.54       23.52     43.59 o
  -2  15   8       72.68      110.67     35.02 o
  -1  15   8      385.56      338.92     61.80 o
   0  15   8      109.49       90.45     43.31 o
   1  15   8      275.38      192.16     46.95 o
   2  15   8        0.68        0.00     40.50 o
   3  15   8      151.07      128.95     48.13 o
   4  15   8        1.20       33.59     36.40 o
   5  15   8      180.26      206.83     54.16 o
  -4  16   8       33.41       20.79     80.76 o
  -3  16   8       93.85       79.50     45.88 o
  -2  16   8        4.26        0.00     41.84 o
  -1  16   8      181.58      163.02     46.88 o
   0  16   8       19.35       18.70     41.26 o
   1  16   8      270.25      284.50     52.55 o
   2  16   8        2.79       33.09     43.32 o
   3  16   8      159.02      116.60     49.65 o
   4  16   8       42.13       54.72     39.87 o
  -3  17   8        0.50        0.00     47.98 o
  -2  17   8       84.16       15.59     58.24 o
  -1  17   8       46.14       93.27     45.21 o
   0  17   8      302.39      294.10    102.03 o
   1  17   8        8.89       35.17     44.64 o
   2  17   8        5.12       68.40     46.82 o
   3  17   8       22.11        0.00     45.71 o
  -2  18   8      189.58      237.95     76.62 o
  -1  18   8       26.81        8.72     43.89 o
   0  18   8       25.80       24.70     54.63 o
   1  18   8        6.33        7.25     44.11 o
   2  18   8      150.10      166.15     60.69 o
  -7   0   9      458.23      529.32     81.34 o
  -5   0   9     1005.86      833.87     84.22 o
  -3   0   9        7.90       16.53     28.11 o
  -1   0   9      415.19      343.24     24.81 o
   1   0   9      821.04      831.73     33.44 o
   3   0   9     2822.93     2816.45     90.81 o
   5   0   9      294.58      305.93     39.66 o
   7   0   9       24.50        0.00     52.65 o
  -8   1   9       97.94       35.35     42.31 o
  -7   1   9       81.57       41.81     44.47 o
  -6   1   9        4.95        1.93     32.12 o
  -5   1   9     2120.19     2014.40     84.94 o
  -4   1   9       15.67        0.00     28.59 o
  -3   1   9     1793.77     1679.48     77.71 o
  -2   1   9      216.49      223.17     28.66 o
  -1   1   9     3801.96     4045.61     62.91 o
   0   1   9     2064.30     2044.50     64.59 o
   1   1   9      446.01      436.31     18.24 o
   2   1   9        4.07        6.63     12.77 o
   3   1   9      268.10      304.33     24.09 o
   4   1   9      274.23      282.63     25.19 o
   5   1   9      730.67      740.02     64.43 o
   6   1   9       53.53       58.11     40.81 o
   7   1   9       63.53       56.81     57.22 o
   8   1   9       13.68        0.00     42.48 o
  -8   2   9       50.50        7.25     42.41 o
  -7   2   9       39.89       19.53     57.75 o
  -6   2   9      338.15      324.59     46.78 o
  -5   2   9        2.36        0.00     29.75 o
  -4   2   9      613.41      621.38     39.35 o
  -3   2   9        1.33        0.00     19.74 o
  -2   2   9     3833.07     3918.90     79.07 o
  -1   2   9       50.97       37.77     11.31 o
   0   2   9       71.67       67.88     11.90 o
   1   2   9      985.67     1014.49     25.82 o
   2   2   9      895.68      838.62     27.86 o
   3   2   9       52.30       33.54     14.90 o
   4   2   9      634.73      584.85     37.75 o
   5   2   9        5.61        0.00     23.23 o
   6   2   9      285.27      279.83     36.61 o
   7   2   9        0.24        0.00     38.83 o
   8   2   9       20.56       20.81     46.62 o
  -8   3   9      176.90      143.97     47.35 o
  -7   3   9      122.74       81.86     40.07 o
  -6   3   9       56.12       64.56     35.92 o
  -5   3   9      643.60      611.64     52.25 o
  -4   3   9      268.58      275.74     30.84 o
  -3   3   9      394.23      399.67     31.69 o
  -2   3   9      164.71      149.30     22.59 o
  -1   3   9      910.05      932.99     31.03 o
   0   3   9      728.26      682.61     22.28 o
   1   3   9     1863.91     1859.08     48.41 o
   2   3   9      272.73      308.30     19.71 o
   3   3   9      115.65      103.95     17.31 o
   4   3   9      761.57      789.90     43.01 o
   5   3   9      637.10      573.42     41.55 o
   6   3   9       93.48       50.69     29.22 o
   7   3   9       17.54       15.75     40.83 o
  -7   4   9      196.96      155.70     49.09 o
  -6   4   9       47.38       17.66     37.59 o
  -5   4   9      833.33      891.77     62.30 o
  -4   4   9       26.02       16.11     28.81 o
  -3   4   9      316.86      340.14     32.01 o
  -2   4   9       27.42       22.58     19.83 o
  -1   4   9        8.61        6.83     14.85 o
   0   4   9      807.91      912.77     25.41 o
   1   4   9     3185.18     3198.64     57.53 o
   2   4   9       93.46      111.07     18.41 o
   3   4   9     3288.04     3072.36     79.61 o
   4   4   9      150.57      103.06     33.37 o
   5   4   9       19.07        0.00     29.53 o
   6   4   9       47.41       22.94     33.65 o
   7   4   9     1068.64      974.66    115.51 o
  -7   5   9      153.77      149.83     48.93 o
  -6   5   9       15.77       14.16     37.52 o
  -5   5   9     2630.16     2499.00     97.53 o
  -4   5   9       39.07        7.11     24.92 o
  -3   5   9     1728.77     1894.97     81.73 o
  -2   5   9      471.36      515.25     33.97 o
  -1   5   9     2237.00     2136.54     60.88 o
   0   5   9      192.26      211.69     17.43 o
   1   5   9      510.96      526.86     27.45 o
   2   5   9       64.02       38.54     18.51 o
   3   5   9      579.45      598.89     37.59 o
   4   5   9      107.47       98.92     25.96 o
   5   5   9     2322.01     2081.75    112.04 o
   6   5   9      270.75      216.52     42.90 o
   7   5   9       61.29       10.99     56.36 o
  -7   6   9       14.00        0.00     38.66 o
  -6   6   9      751.43      730.37     62.67 o
  -5   6   9      261.17      171.92     33.81 o
  -4   6   9      397.01      448.10     44.45 o
  -3   6   9      266.85      308.10     32.74 o
  -2   6   9     2695.65     2709.61    135.72 o
  -1   6   9       32.12       68.07     21.29 o
   0   6   9      382.75      434.55     25.33 o
   1   6   9        0.94        0.00     19.99 o
   2   6   9     1619.47     1642.16     56.54 o
   3   6   9      233.65      138.84     40.63 o
   4   6   9      333.89      300.95     33.10 o
   5   6   9        0.47        0.00     30.66 o
   6   6   9      353.84      329.79     71.95 o
   7   6   9       24.76       45.67     40.02 o
  -7   7   9       14.31        0.00     41.13 o
  -6   7   9       59.72       70.46     43.39 o
  -5   7   9      397.62      411.53     40.94 o
  -4   7   9      491.43      496.45     40.68 o
  -3   7   9       22.41       75.14     26.57 o
  -2   7   9       11.99        1.88     38.53 o
  -1   7   9        8.69       20.76     21.47 o
   0   7   9     1137.87     1178.75     38.79 o
   1   7   9      176.38      183.83     27.99 o
   2   7   9      183.91      203.89     29.70 o
   3   7   9       62.77       75.38     27.60 o
   4   7   9      175.43      169.48     30.88 o
   5   7   9      899.16      907.24    144.77 o
   6   7   9      185.85      126.22     41.78 o
   7   7   9      100.07       52.96     41.92 o
  -7   8   9      110.66      111.17     48.34 o
  -6   8   9      188.97      219.29     48.97 o
  -5   8   9      936.45      993.00     98.43 o
  -4   8   9      159.84      139.28     31.19 o
  -3   8   9      836.87      913.47     48.48 o
  -2   8   9      860.91      882.80     44.78 o
  -1   8   9     1042.11      986.71     44.83 o
   0   8   9      121.00       96.28     20.87 o
   1   8   9      203.35      199.43     29.97 o
   2   8   9      611.15      667.80     44.03 o
   3   8   9     1675.19     1669.87     63.20 o
   4   8   9       37.25       36.23     28.86 o
   5   8   9      148.50      151.62     34.63 o
   6   8   9       55.41       51.40     41.01 o
   7   8   9      118.70       99.26     46.83 o
  -7   9   9       14.87       61.78     50.20 o
  -6   9   9       17.81       12.46     42.94 o
  -5   9   9     1819.90     1820.23     71.09 o
  -4   9   9       99.45       59.64     34.00 o
  -3   9   9      566.11      601.37     42.43 o
  -2   9   9        0.06        0.00     25.23 o
  -1   9   9     1155.69     1175.25     49.91 o
   0   9   9       32.32        0.00     32.70 o
   1   9   9     2611.49     2343.38    136.72 o
   2   9   9      162.84      193.01     54.05 o
   3   9   9        1.06        0.00     31.37 o
   4   9   9       21.50        0.42     29.38 o
   5   9   9      293.40      365.25     41.13 o
   6   9   9        0.19        0.00     41.29 o
   7   9   9       19.33        3.78     43.36 o
  -6  10   9       60.85      100.90     45.55 o
  -5  10   9      108.81      150.48     59.07 o
  -4  10   9      311.62      287.25     42.42 o
  -3  10   9      180.04      206.37     33.72 o
  -2  10   9     1073.37      981.96     86.04 o
  -1  10   9     1128.67     1054.19     49.74 o
   0  10   9      156.64      145.69     37.85 o
   1  10   9       76.55       51.13     29.27 o
   2  10   9      483.23      465.08     41.55 o
   3  10   9       32.37       59.34     30.70 o
   4  10   9       32.87       32.84     30.92 o
   5  10   9       17.32        9.19     31.71 o
   6  10   9      253.46      195.16     50.15 o
  -6  11   9       76.57       34.39     46.35 o
  -5  11   9        3.65        0.00     33.66 o
  -4  11   9       80.83       92.28     33.85 o
  -3  11   9       65.22       48.73     30.24 o
  -2  11   9        5.08        0.00     26.99 o
  -1  11   9       60.31       91.95     28.45 o
   0  11   9      394.25      368.99     62.86 o
   1  11   9      146.03      121.01     51.05 o
   2  11   9        3.36       35.14     29.60 o
   3  11   9      488.30      521.01     43.63 o
   4  11   9      419.99      421.80     53.04 o
   5  11   9       24.22       19.87     43.41 o
   6  11   9      222.59      180.68     52.33 o
  -6  12   9      294.77      321.55    143.09 o
  -5  12   9       56.73       50.17     35.34 o
  -4  12   9        0.10        0.00     31.67 o
  -3  12   9      152.04      118.83     33.92 o
  -2  12   9      340.72      425.08     39.61 o
  -1  12   9      342.45      383.41     38.03 o
   0  12   9      235.91      189.02     44.74 o
   1  12   9       34.07       29.11     37.60 o
   2  12   9     1528.09     1489.20     63.82 o
   3  12   9       81.15       72.69     33.48 o
   4  12   9       18.56        0.00     31.85 o
   5  12   9       67.92       39.23     36.61 o
   6  12   9       30.18        0.00     45.00 o
  -5  13   9      334.73      272.88     56.13 o
  -4  13   9        1.11       23.72     33.97 o
  -3  13   9      479.38      447.45     55.37 o
  -2  13   9      103.44       64.66     44.89 o
  -1  13   9        8.17        7.19     76.28 o
   0  13   9        0.76       46.94     41.73 o
   1  13   9      106.10       92.81     41.56 o
   2  13   9        0.96        0.00     29.62 o
   3  13   9      219.55      218.87     39.69 o
   4  13   9       48.90       49.56     35.64 o
   5  13   9      462.01      493.71     78.29 o
  -5  14   9       28.12        0.00     36.81 o
  -4  14   9        6.78        0.00     32.27 o
  -3  14   9        1.03       26.03     32.52 o
  -2  14   9       57.45       98.99     34.90 o
  -1  14   9        3.63        0.00     37.26 o
   0  14   9       26.36        0.00     36.16 o
   1  14   9      390.25      300.02     50.77 o
   2  14   9      160.06      133.59     46.75 o
   3  14   9      242.16      252.79     42.23 o
   4  14   9       31.04       37.18     36.86 o
   5  14   9       82.76       22.84     63.94 o
  -4  15   9        8.34       27.36     45.09 o
  -3  15   9       49.69       21.32     34.81 o
  -2  15   9        0.15        0.00     40.81 o
  -1  15   9       71.84      145.57     44.95 o
   0  15   9      338.18      320.31     51.16 o
   1  15   9       53.73       68.43     43.10 o
   2  15   9       23.16       34.23     53.86 o
   3  15   9        0.65        0.00     34.69 o
   4  15   9      121.26      158.28     43.87 o
  -3  16   9       24.75        6.73     44.14 o
  -2  16   9      413.92      427.53     90.58 o
  -1  16   9       58.86       26.50     41.45 o
   0  16   9       32.57       45.47     44.07 o
   1  16   9        2.39        0.00     76.09 o
   2  16   9      232.36      262.39     53.28 o
   3  16   9       22.06        0.00     43.99 o
  -3  17   9       16.57       16.72     46.35 o
  -2  17   9       34.32       55.22     48.99 o
  -1  17   9      251.37      180.02     50.06 o
   0  17   9       60.92        0.97     43.60 o
   1  17   9      160.53      135.63     88.60 o
   2  17   9       10.52        0.00     46.97 o
  -1  18   9       69.49      143.31     49.15 o
   0  18   9        1.68        0.00     43.52 o
   1  18   9        2.46       12.04     52.60 o
  -6   0  10     1188.47     1171.64    102.51 o
  -4   0  10      783.82      814.43     78.74 o
  -2   0  10     6230.86     6499.12    168.73 o
   0   0  10     2558.70     2648.36     66.66 o
   2   0  10       26.25       14.49     24.23 o
   4   0  10     1433.67     1380.58     66.02 o
   6   0  10       58.99       38.50     52.46 o
  -7   1  10      235.95      239.30     66.37 o
  -6   1  10      166.67      136.73     40.48 o
  -5   1  10     1266.72     1193.10     68.06 o
  -4   1  10      135.62      100.95     34.98 o
  -3   1  10     2213.81     2158.49     66.23 o
  -2   1  10       98.55       88.28     19.49 o
  -1   1  10       96.83      109.61     14.43 o
   0   1  10     1037.54     1077.02     30.75 o
   1   1  10      221.98      251.55     16.63 o
   2   1  10     1078.80     1222.40     36.11 o
   3   1  10        3.48       16.89     18.68 o
   4   1  10       65.94       49.84     24.69 o
   5   1  10      361.39      431.82     37.85 o
   6   1  10      279.18      230.03     45.52 o
   7   1  10      143.76       79.49     46.06 o
  -7   2  10       22.90       21.10     38.79 o
  -6   2  10      137.19      134.65     40.87 o
  -5   2  10       72.06      123.48     39.02 o
  -4   2  10      181.12      203.25     34.29 o
  -3   2  10      312.74      291.31     47.20 o
  -2   2  10       27.68       23.36     17.30 o
  -1   2  10     2018.07     1922.17     57.98 o
   0   2  10      882.12      902.03     28.48 o
   1   2  10     1458.66     1506.25     33.43 o
   2   2  10       51.50       35.43     16.14 o
   3   2  10     2308.22     2249.29     57.57 o
   4   2  10       56.63       48.75     25.43 o
   5   2  10       26.82       32.91     26.35 o
   6   2  10       15.09       25.85     41.05 o
   7   2  10      900.43      877.70    157.04 o
  -7   3  10      533.85      571.06     59.42 o
  -6   3  10       12.79       51.00     38.34 o
  -5   3  10     1095.43     1156.50     80.28 o
  -4   3  10       81.37       62.31     26.91 o
  -3   3  10     1849.20     1834.06     61.65 o
  -2   3  10       14.13        8.98     20.22 o
  -1   3  10      962.59     1013.98     35.72 o
   0   3  10     1104.53     1123.66     29.23 o
   1   3  10     2595.71     2717.30     60.92 o
   2   3  10     1066.85     1052.93     33.17 o
   3   3  10       71.98       55.19     24.17 o
   4   3  10        0.75        0.00     24.16 o
   5   3  10      336.48      347.23     36.57 o
   6   3  10      396.78      393.19     41.15 o
   7   3  10      252.75      284.08     54.36 o
  -7   4  10        2.37       63.23     42.19 o
  -6   4  10      535.60      422.79     51.38 o
  -5   4  10       72.10       77.30     35.69 o
  -4   4  10      342.18      343.02     34.89 o
  -3   4  10       11.36        6.17     22.06 o
  -2   4  10     2045.13     2087.00     63.88 o
  -1   4  10      126.58      137.81     18.02 o
   0   4  10       12.33       14.79     17.02 o
   1   4  10       10.03        8.64     11.66 o
   2   4  10      547.40      584.93     26.71 o
   3   4  10      820.94      865.13     37.69 o
   4   4  10      766.56      740.15     54.98 o
   5   4  10       32.24       67.57     36.23 o
   6   4  10       11.75       27.78     30.35 o
   7   4  10       23.93       63.44     43.88 o
  -7   5  10       39.80       30.40     44.47 o
  -6   5  10       84.02       40.57     40.77 o
  -5   5  10      358.39      349.12     44.26 o
  -4   5  10       20.01       18.51     27.53 o
  -3   5  10      397.20      429.13     36.66 o
  -2   5  10      307.88      360.59     32.39 o
  -1   5  10      123.57      125.33     20.59 o
   0   5  10     1584.51     1617.73     37.28 o
   1   5  10        6.44        0.61     15.11 o
   2   5  10     1163.03     1151.48     62.57 o
   3   5  10       78.15       66.26     25.66 o
   4   5  10      572.97      548.64     50.64 o
   5   5  10      397.99      326.65     74.36 o
   6   5  10      814.88      683.17     60.49 o
   7   5  10       70.51       36.56     34.22 o
  -7   6  10       64.68       48.34     46.39 o
  -6   6  10        1.21       51.75     41.03 o
  -5   6  10        7.66       12.95     33.63 o
  -4   6  10       14.77       12.14     27.57 o
  -3   6  10       23.49       66.57     27.27 o
  -2   6  10      385.79      363.91     33.80 o
  -1   6  10     1030.25     1025.76     57.32 o
   0   6  10      324.19      345.94     26.13 o
   1   6  10       29.89        0.00     28.79 o
   2   6  10      262.72      314.70     37.09 o
   3   6  10     1420.18     1352.93     71.08 o
   4   6  10      115.11      118.96     38.00 o
   5   6  10        1.14        0.00     42.26 o
   6   6  10       45.46        0.00     36.37 o
   7   6  10      137.94       51.43     82.44 o
  -7   7  10      284.28      316.91     56.99 o
  -6   7  10        0.83        0.00     41.65 o
  -5   7  10      644.20      710.49     51.95 o
  -4   7  10      375.16      380.03     40.02 o
  -3   7  10     1026.54     1079.25     82.78 o
  -2   7  10      157.61      138.37     28.86 o
  -1   7  10      571.46      623.40     41.14 o
   0   7  10       14.35       38.37     31.73 o
   1   7  10     1978.56     1902.38     64.30 o
   2   7  10      121.30      118.96     38.26 o
   3   7  10       81.98       77.61     29.84 o
   4   7  10        0.12        0.00     21.80 o
   5   7  10      236.32      273.22     46.16 o
   6   7  10        6.90        0.00     37.48 o
   7   7  10        6.35        5.73     39.54 o
  -7   8  10        7.64       12.87     46.86 o
  -6   8  10      466.94      408.98     56.57 o
  -5   8  10       25.57        3.30     32.52 o
  -4   8  10      132.93      121.38     53.70 o
  -3   8  10        2.45       22.72     27.36 o
  -2   8  10     1947.82     1891.32     84.50 o
  -1   8  10      243.75      235.88     30.34 o
   0   8  10      253.45      237.63     33.73 o
   1   8  10        8.58       33.98     27.36 o
   2   8  10      125.66      140.04     32.38 o
   3   8  10       61.23       84.33     30.27 o
   4   8  10      630.20      588.90     46.53 o
   5   8  10       63.31        0.00     37.51 o
   6   8  10       15.14        2.20     40.00 o
  -6   9  10        9.60        0.00     43.37 o
  -5   9  10      100.73      100.81     74.97 o
  -4   9  10       33.03       12.85     29.97 o
  -3   9  10       42.02       21.89     28.80 o
  -2   9  10      418.54      429.94     38.74 o
  -1   9  10      119.18       81.57     28.17 o
   0   9  10      501.00      391.04     37.50 o
   1   9  10      130.14      151.19     47.73 o
   2   9  10      527.95      500.88     41.95 o
   3   9  10      106.51       99.88     32.11 o
   4   9  10      169.17      136.57     35.36 o
   5   9  10       29.93        0.00     39.24 o
   6   9  10      293.31      354.56     57.33 o
  -6  10  10      339.84      335.89     58.67 o
  -5  10  10        3.91        3.96     32.73 o
  -4  10  10       11.89        0.00     30.81 o
  -3  10  10       84.11       64.68     41.54 o
  -2  10  10      892.89      912.05     74.82 o
  -1  10  10      742.67      664.98     51.72 o
   0  10  10      240.55      270.87     44.65 o
   1  10  10       71.83       51.05     30.10 o
   2  10  10        2.92        0.00     27.26 o
   3  10  10      414.21      490.81     43.56 o
   4  10  10      239.30      137.66     36.91 o
   5  10  10        5.08        0.00     38.93 o
   6  10  10      100.60      178.82     51.25 o
  -6  11  10        0.31        0.00     43.48 o
  -5  11  10      257.17      320.49     45.89 o
  -4  11  10       35.39       35.16     33.06 o
  -3  11  10      499.99      498.88    118.86 o
  -2  11  10        9.38        3.01     27.70 o
  -1  11  10      139.73      124.31     42.57 o
   0  11  10       82.40       17.25     38.56 o
   1  11  10      569.73      535.69     42.80 o
   2  11  10      233.83      199.20     63.26 o
   3  11  10       41.11       53.66     32.55 o
   4  11  10        0.23        0.00     32.32 o
   5  11  10      459.37      452.54     57.86 o
   6  11  10        8.23       23.58     44.78 o
  -5  12  10       82.46       66.42     37.90 o
  -4  12  10       22.27        0.00     36.34 o
  -3  12  10        0.59        0.00     30.93 o
  -2  12  10      388.66      349.63     40.04 o
  -1  12  10      119.73      126.86     42.73 o
   0  12  10        1.09        0.00     36.07 o
   1  12  10      373.82      320.63     47.86 o
   2  12  10      283.49      280.95     39.61 o
   3  12  10      264.91      260.37     93.66 o
   4  12  10      350.05      283.68     44.07 o
   5  12  10        1.15       56.63     38.22 o
  -5  13  10       29.77       20.21     46.28 o
  -4  13  10       64.43       54.79     35.80 o
  -3  13  10       41.14       24.44     34.00 o
  -2  13  10      217.85      223.73     38.45 o
  -1  13  10      197.98      194.60     45.43 o
   0  13  10      175.14      132.78     44.51 o
   1  13  10       35.01       54.10     40.08 o
   2  13  10      435.56      435.50     45.38 o
   3  13  10        0.00        0.00     32.01 o
   4  13  10      175.90      108.63     39.47 o
   5  13  10       32.35        0.00     38.07 o
  -4  14  10        0.66        0.00     35.91 o
  -3  14  10        0.38        0.00     33.59 o
  -2  14  10      576.75      531.47     62.04 o
  -1  14  10       11.58        0.12     41.69 o
   0  14  10      149.30      118.28     43.83 o
   1  14  10       11.62        0.00     41.15 o
   2  14  10       15.28        0.00     42.54 o
   3  14  10      102.13       80.24     37.70 o
   4  14  10      118.58       76.59     40.65 o
  -4  15  10       12.21        6.38     47.43 o
  -3  15  10      162.17       88.96     39.56 o
  -2  15  10      101.94      119.51     47.18 o
  -1  15  10      103.10       63.78     45.11 o
   0  15  10       18.89       23.88     43.21 o
   1  15  10      572.32      419.89     59.58 o
   2  15  10       62.36       52.60     46.01 o
   3  15  10       49.30       43.76     49.01 o
   4  15  10        0.14        0.00     38.25 o
  -3  16  10       85.01       67.88     48.27 o
  -2  16  10       94.12       59.91     46.01 o
  -1  16  10      219.42      209.63     52.37 o
   0  16  10       31.40       92.64     52.60 o
   1  16  10       31.15       31.05     44.03 o
   2  16  10       22.09       46.93     47.16 o
   3  16  10      161.54      216.74     55.36 o
  -2  17  10       38.37       94.01     48.36 o
  -1  17  10       12.74       40.43     45.76 o
   0  17  10       16.41       13.34     45.25 o
   1  17  10       95.14       68.27     66.85 o
   2  17  10       81.96       43.22     48.83 o
  -7   0  11       13.59       92.31     61.60 o
  -5   0  11       12.90       37.35     50.92 o
  -3   0  11      635.40      605.04     75.75 o
  -1   0  11     2197.67     2122.05     60.57 o
   1   0  11     1845.80     1930.31     57.08 o
   3   0  11     1675.41     1802.29     75.14 o
   5   0  11      967.30     1143.05    102.80 o
   7   0  11      216.94      250.56     75.56 o
  -7   1  11      287.90      339.86     54.21 o
  -6   1  11        1.77        0.00     40.14 o
  -5   1  11        5.11        0.00     34.95 o
  -4   1  11       75.47       66.64     36.61 o
  -3   1  11      121.94      165.27     24.07 o
  -2   1  11      529.01      548.42     31.24 o
  -1   1  11      400.98      423.80     36.23 o
   0   1  11       64.23       26.33     13.12 o
   1   1  11      461.02      528.42     25.68 o
   2   1  11      985.76      948.40     38.36 o
   3   1  11      655.35      737.23     35.90 o
   4   1  11       71.53       68.83     27.53 o
   5   1  11       12.33       14.52     34.07 o
   6   1  11      469.82      390.47     54.66 o
   7   1  11        6.64        5.25     44.84 o
  -7   2  11        3.45       45.87     77.05 o
  -6   2  11      367.66      322.58    142.51 o
  -5   2  11       11.53        0.00     34.51 o
  -4   2  11     1878.78     1785.18     64.71 o
  -3   2  11      174.94      155.40     41.57 o
  -2   2  11        5.12       10.93     18.40 o
  -1   2  11       97.60      110.76     16.84 o
   0   2  11     1288.09     1216.57     34.42 o
   1   2  11       40.99       56.77     16.93 o
   2   2  11       39.53       75.97     20.14 o
   3   2  11       25.68       32.05     24.64 o
   4   2  11     2529.09     2395.67     76.38 o
   5   2  11       34.37       29.21     27.44 o
   6   2  11      146.15      104.12     42.62 o
   7   2  11       79.99       39.81     45.83 o
  -7   3  11      107.56       83.93     50.73 o
  -6   3  11       42.25       27.65     38.93 o
  -5   3  11        4.69       51.47     35.66 o
  -4   3  11        7.89       30.24     29.27 o
  -3   3  11      113.37      136.76     28.58 o
  -2   3  11      855.57      867.14     43.20 o
  -1   3  11       41.01       40.44     14.07 o
   0   3  11        0.91        7.64     13.63 o
   1   3  11     3044.48     3150.59     80.44 o
   2   3  11      560.48      565.70     27.45 o
   3   3  11     1069.68     1054.85     49.60 o
   4   3  11       73.66      101.45     29.62 o
   5   3  11        7.34        0.00     35.35 o
   6   3  11     1004.50     1024.87     73.61 o
   7   3  11      183.91      182.79     51.34 o
  -7   4  11        0.03       54.19     46.06 o
  -6   4  11       19.71       21.26     38.27 o
  -5   4  11        5.35        0.00     46.49 o
  -4   4  11       96.22      123.73     30.56 o
  -3   4  11      161.25      130.09     37.90 o
  -2   4  11        4.53        8.54     22.49 o
  -1   4  11     1037.23      999.17     34.10 o
   0   4  11      203.25      195.06     17.78 o
   1   4  11     1104.10     1177.51     40.08 o
   2   4  11       12.73       25.33     20.47 o
   3   4  11     1196.93     1149.00     53.29 o
   4   4  11      207.93      243.13     34.16 o
   5   4  11      912.00      886.58     52.00 o
   6   4  11       27.56       11.17     31.87 o
   7   4  11       96.45       58.31     45.82 o
  -7   5  11      185.63      214.97     79.17 o
  -6   5  11       50.68       81.51     40.45 o
  -5   5  11      124.58      133.26     33.15 o
  -4   5  11      184.82      165.89     33.31 o
  -3   5  11     1263.27     1322.31     90.24 o
  -2   5  11      280.30      259.84     30.62 o
  -1   5  11       85.11       82.19     21.86 o
   0   5  11      370.97      390.24     28.07 o
   1   5  11     1359.47     1307.41     51.00 o
   2   5  11      329.83      326.31     28.54 o
   3   5  11      960.41     1029.78     52.11 o
   4   5  11        0.02        0.00     30.82 o
   5   5  11      121.06      100.28     32.20 o
   6   5  11      256.43      272.88     39.49 o
   7   5  11      494.77      417.28     60.03 o
  -7   6  11       25.40       30.19     42.19 o
  -6   6  11      323.53      259.86     67.76 o
  -5   6  11        3.92       54.50     33.15 o
  -4   6  11     1925.94     1819.92     99.65 o
  -3   6  11      367.52      374.53     61.12 o
  -2   6  11      133.86      172.24     30.43 o
  -1   6  11      124.06      157.97     26.92 o
   0   6  11      432.55      409.66     36.59 o
   1   6  11        7.79       13.80     23.40 o
   2   6  11      136.98      124.74     29.81 o
   3   6  11      646.56      603.26     42.87 o
   4   6  11      756.45      839.18     62.73 o
   5   6  11      319.89      253.27     46.88 o
   6   6  11      230.28      128.47     44.35 o
   7   6  11       44.75       15.60     35.44 o
  -6   7  11      215.10      111.11     48.73 o
  -5   7  11      133.43      104.23     35.08 o
  -4   7  11       52.84      109.35     32.76 o
  -3   7  11       38.27       26.93     28.33 o
  -2   7  11      994.89      975.95     49.12 o
  -1   7  11      206.59      188.70     30.75 o
   0   7  11        1.11        0.00     26.96 o
   1   7  11      250.96      267.70     34.56 o
   2   7  11     2355.92     2235.25     86.53 o
   3   7  11      105.70      118.15     28.84 o
   4   7  11       27.98        1.90     35.32 o
   5   7  11       91.70       51.82     40.21 o
   6   7  11      943.65      828.56     97.22 o
  -6   8  11       83.02      100.00     79.27 o
  -5   8  11      106.34      165.35     39.09 o
  -4   8  11      354.94      445.59     47.54 o
  -3   8  11       29.92       15.52     28.99 o
  -2   8  11       58.09       70.64     28.10 o
  -1   8  11      444.50      525.09     44.61 o
   0   8  11      857.24      837.44     48.79 o
   1   8  11      390.35      367.52     38.58 o
   2   8  11       40.83       45.23     43.33 o
   3   8  11      428.35      470.24     41.71 o
   4   8  11      499.83      545.03     84.18 o
   5   8  11      461.68      469.76     56.11 o
   6   8  11       17.58       14.20     42.64 o
  -6   9  11        0.06       24.74     45.02 o
  -5   9  11        6.63       42.39     35.41 o
  -4   9  11       77.88       80.03     34.31 o
  -3   9  11     1058.09     1066.19     61.50 o
  -2   9  11       19.31       14.73     28.45 o
  -1   9  11      492.90      419.17     49.43 o
   0   9  11       23.76       26.25     29.97 o
   1   9  11      455.84      431.30     41.15 o
   2   9  11      124.31      102.33     32.87 o
   3   9  11      464.37      546.68     45.44 o
   4   9  11       16.23        0.00     30.27 o
   5   9  11       26.82       32.73     42.83 o
   6   9  11       15.89       49.79     45.37 o
  -6  10  11      179.15      155.36     43.25 o
  -5  10  11      185.95      155.91     41.27 o
  -4  10  11      388.15      341.43     43.28 o
  -3  10  11      207.65      213.89     36.74 o
  -2  10  11      226.33      247.79     35.45 o
  -1  10  11       98.47      150.93     40.94 o
   0  10  11      157.89       98.78     38.63 o
   1  10  11       89.74       76.05     32.38 o
   2  10  11       15.18       11.83     30.03 o
   3  10  11     1113.97     1195.71     74.76 o
   4  10  11      307.82      252.34     40.50 o
   5  10  11      162.14      146.57     49.53 o
   6  10  11      157.66       89.81     47.90 o
  -5  11  11        0.09        0.00     33.68 o
  -4  11  11        8.03       34.06     34.42 o
  -3  11  11       69.15       85.57     33.90 o
  -2  11  11      443.53      361.49     40.14 o
  -1  11  11       64.35        6.70     38.71 o
   0  11  11       12.35        0.00     36.31 o
   1  11  11      173.80      108.88     33.86 o
   2  11  11     1575.66     1534.38     82.87 o
   3  11  11        0.02       25.06     33.12 o
   4  11  11       42.85       31.48     35.95 o
   5  11  11       10.41        0.00     42.09 o
  -5  12  11        3.23        0.00     36.36 o
  -4  12  11      144.94       95.10     37.97 o
  -3  12  11        7.45        0.00     31.56 o
  -2  12  11      167.44       67.71     41.90 o
  -1  12  11        8.33        0.00     38.91 o
   0  12  11      582.07      522.88     56.32 o
   1  12  11       19.80        0.00     37.95 o
   2  12  11       17.48       68.76     34.58 o
   3  12  11       89.11       77.54     36.64 o
   4  12  11      328.23      241.66     72.73 o
   5  12  11       79.14       80.37     48.24 o
  -4  13  11       69.65        8.61     36.62 o
  -3  13  11      371.84      335.37     46.49 o
  -2  13  11       33.31        0.00     42.78 o
  -1  13  11       94.49      101.95     62.47 o
   0  13  11        8.81       22.24     41.37 o
   1  13  11      421.13      429.68     60.55 o
   2  13  11      488.19      444.38     51.13 o
   3  13  11      129.68       99.72     59.92 o
   4  13  11        0.18        0.00     36.66 o
  -4  14  11       44.93        0.00     37.25 o
  -3  14  11        9.86        3.30     41.41 o
  -2  14  11        5.81       13.64     44.27 o
  -1  14  11      108.35       88.94     52.56 o
   0  14  11      149.52      121.22     49.24 o
   1  14  11       21.51       19.88     42.18 o
   2  14  11       30.00        0.00     51.50 o
   3  14  11      284.78      262.36     45.73 o
   4  14  11       37.12       28.25     49.47 o
  -3  15  11      119.58       98.29     49.92 o
  -2  15  11      130.28      134.64     51.55 o
  -1  15  11        3.07        0.00     43.83 o
   0  15  11       87.07       44.37     45.64 o
   1  15  11       12.36       53.45     46.05 o
   2  15  11      469.85      466.08     86.97 o
   3  15  11       64.31       46.01     39.60 o
  -2  16  11       23.85       37.95     46.08 o
  -1  16  11       66.81       65.49     47.44 o
   0  16  11      106.14      151.85     51.38 o
   1  16  11        2.10       24.56     47.66 o
   2  16  11       43.91       57.56     50.02 o
   0  17  11        7.88        0.00     44.99 o
  -6   0  12       11.28        0.48     56.60 o
  -4   0  12      184.65      115.22     55.93 o
  -2   0  12      271.17      307.75     39.41 o
   0   0  12     2299.88     2571.54     70.90 o
   2   0  12     3441.88     3531.24    112.37 o
   4   0  12      697.65      944.18     92.12 o
   6   0  12      199.54      267.79     73.93 o
  -7   1  12       27.86       26.94     45.83 o
  -6   1  12      100.60      101.21     64.73 o
  -5   1  12      166.16      126.97     41.41 o
  -4   1  12       20.84        1.33     37.73 o
  -3   1  12       11.62        0.00     24.11 o
  -2   1  12      791.79      832.31     38.32 o
  -1   1  12      133.06      127.17     22.47 o
   0   1  12     1036.75     1073.54     35.24 o
   1   1  12      195.98      169.59     21.00 o
   2   1  12     1348.86     1425.52     47.77 o
   3   1  12      461.01      465.76     35.62 o
   4   1  12      137.80      154.74     39.49 o
   5   1  12      216.08      119.46     42.66 o
   6   1  12      286.37      276.28     52.68 o
   7   1  12      223.23       59.27     49.19 o
  -7   2  12       43.33       15.98     58.62 o
  -6   2  12       14.81        8.36     39.64 o
  -5   2  12        5.21        0.62     36.04 o
  -4   2  12      355.03      362.49     38.58 o
  -3   2  12     1867.88     1772.77     83.10 o
  -2   2  12      148.94      157.35     23.94 o
  -1   2  12      166.39      172.45     20.89 o
   0   2  12       22.02        0.00     17.04 o
   1   2  12      342.91      321.49     27.18 o
   2   2  12        6.48        0.00     21.07 o
   3   2  12      460.07      409.29     48.46 o
   4   2  12      108.78      101.94     36.80 o
   5   2  12     1036.18     1008.15     55.23 o
   6   2  12        0.06        0.00     38.79 o
   7   2  12      111.72       67.25     49.06 o
  -7   3  12       74.37       59.69     44.18 o
  -6   3  12        0.87        0.00     38.13 o
  -5   3  12       92.66       50.95     40.19 o
  -4   3  12       67.50       38.10     32.74 o
  -3   3  12       39.93       67.15     28.03 o
  -2   3  12      209.38      225.01     35.18 o
  -1   3  12      828.86      878.68     40.21 o
   0   3  12      237.51      244.61     22.28 o
   1   3  12      978.23      909.61     38.36 o
   2   3  12      688.01      774.00     37.65 o
   3   3  12     1182.02     1194.55     54.89 o
   4   3  12        0.98       20.29     27.53 o
   5   3  12       82.97      115.79     32.99 o
   6   3  12      414.85      372.49     55.81 o
   7   3  12      603.77      640.40     70.61 o
  -6   4  12       77.57       85.93     43.43 o
  -5   4  12        1.63        1.82     38.12 o
  -4   4  12      209.87      235.91     34.93 o
  -3   4  12       28.42       30.77     28.05 o
  -2   4  12       57.72       48.52     26.91 o
  -1   4  12      240.12      283.41     27.74 o
   0   4  12      698.12      800.37     37.28 o
   1   4  12     2285.69     2141.55     93.61 o
   2   4  12     1953.49     1880.13     55.82 o
   3   4  12       63.87       26.97     27.42 o
   4   4  12      754.40      861.17    133.19 o
   5   4  12       89.59      110.27     32.80 o
   6   4  12      244.34      254.57     58.61 o
  -6   5  12        2.93        3.33     39.90 o
  -5   5  12       23.65       39.17     31.84 o
  -4   5  12        6.21        0.00     28.52 o
  -3   5  12       21.65       30.91     27.86 o
  -2   5  12      714.81      776.31     45.74 o
  -1   5  12      114.86      132.54     24.73 o
   0   5  12      485.94      490.06     32.06 o
   1   5  12       10.45       27.40     22.21 o
   2   5  12     1858.25     1908.71     57.08 o
   3   5  12       24.12       14.47     27.41 o
   4   5  12       27.30        1.06     28.20 o
   5   5  12        0.09        0.00     29.53 o
   6   5  12      773.90      686.19     53.77 o
  -6   6  12       22.93       40.30     43.80 o
  -5   6  12        4.99       12.61     31.50 o
  -4   6  12      198.63      148.57     38.10 o
  -3   6  12      604.94      623.68     66.74 o
  -2   6  12        4.51       17.41     30.17 o
  -1   6  12      133.06      137.66     38.19 o
   0   6  12      512.52      520.84     41.38 o
   1   6  12      160.30      164.96     26.55 o
   2   6  12      810.12      854.56     48.85 o
   3   6  12        4.91       40.77     33.54 o
   4   6  12       35.54       79.95     31.54 o
   5   6  12      512.64      533.83     91.59 o
   6   6  12       96.10       47.35     60.92 o
  -6   7  12       41.47      102.54     44.67 o
  -5   7  12        2.64        8.26     33.68 o
  -4   7  12       81.30       64.43     34.54 o
  -3   7  12       26.81       37.79     29.71 o
  -2   7  12      266.33      262.67     34.90 o
  -1   7  12      718.85      786.60     59.35 o
   0   7  12       26.73       40.53     29.42 o
   1   7  12       55.50       57.08     30.55 o
   2   7  12       30.52       27.11     32.37 o
   3   7  12     1218.14     1130.77     70.96 o
   4   7  12      178.00      235.12     47.17 o
   5   7  12      105.21       58.97     42.92 o
   6   7  12      118.75       86.51     47.59 o
  -6   8  12       54.40        0.00     46.17 o
  -5   8  12      130.26      185.85     39.46 o
  -4   8  12       18.97       29.10     32.63 o
  -3   8  12        5.10       63.64     31.73 o
  -2   8  12        0.12        0.00     32.82 o
  -1   8  12      310.24      318.31     46.69 o
   0   8  12      622.53      620.12     45.54 o
   1   8  12     1039.15     1028.33     70.08 o
   2   8  12     1295.14     1250.26     67.48 o
   3   8  12       13.10        6.24     31.52 o
   4   8  12       66.50       74.31     41.29 o
   5   8  12      318.27      292.86     53.12 o
   6   8  12        6.14        0.00     66.66 o
  -5   9  12        0.34       14.60     36.29 o
  -4   9  12       32.23       63.03     35.30 o
  -3   9  12        4.41       32.63     31.15 o
  -2   9  12      828.35      887.04     97.34 o
  -1   9  12       49.06        0.00     36.92 o
   0   9  12       52.25        4.36     35.52 o
   1   9  12       46.12       48.31     55.31 o
   2   9  12     1471.68     1428.11     92.24 o
   3   9  12       96.38       87.04     34.48 o
   4   9  12      518.58      403.41     55.70 o
   5   9  12      128.34        0.00     41.92 o
  -5  10  12        1.80        1.32     36.06 o
  -4  10  12      239.76      264.53     43.18 o
  -3  10  12       19.89        0.00     32.44 o
  -2  10  12      158.89      207.83     46.48 o
  -1  10  12      412.84      356.64     54.43 o
   0  10  12       19.41       19.11     50.63 o
   1  10  12      138.54      108.81     34.63 o
   2  10  12       29.73       41.47     34.30 o
   3  10  12        6.01       53.19     35.24 o
   4  10  12      101.61       63.90     43.87 o
   5  10  12      403.35      339.22     58.11 o
  -5  11  12       59.92       72.76     40.33 o
  -4  11  12      165.21      158.26     40.39 o
  -3  11  12       73.14      180.67     42.24 o
  -2  11  12       12.73        0.00     38.16 o
  -1  11  12      453.76      405.12     54.85 o
   0  11  12      135.80      134.03     43.69 o
   1  11  12        1.18       14.60     31.30 o
   2  11  12      129.50      143.74     38.01 o
   3  11  12      358.97      396.71     46.47 o
   4  11  12        0.24        0.00     64.40 o
   5  11  12        1.60        2.58     60.69 o
  -4  12  12      113.63       94.92     40.10 o
  -3  12  12       35.76        0.00     34.74 o
  -2  12  12        9.28        0.00     42.09 o
  -1  12  12       91.94      126.28     78.79 o
   0  12  12      149.61       84.19     47.42 o
   1  12  12      218.74      208.85     39.13 o
   2  12  12      367.42      376.13     45.27 o
   3  12  12       18.65       81.94     37.72 o
   4  12  12      108.52       97.57     39.30 o
  -4  13  12        0.97        0.00     35.25 o
  -3  13  12        0.20       11.46    106.17 o
  -2  13  12      594.81      585.46    151.12 o
  -1  13  12       55.56       24.51     43.52 o
   0  13  12        2.05       20.21     40.73 o
   1  13  12        9.93        0.00     45.82 o
   2  13  12      531.73      473.55     48.86 o
   3  13  12        0.32       35.34     38.65 o
   4  13  12       20.53       21.61     39.20 o
  -3  14  12       30.55       18.87     52.03 o
  -2  14  12       84.77      108.16     49.72 o
  -1  14  12       72.70       35.33     46.69 o
   0  14  12       95.29      123.80     47.53 o
   1  14  12        0.87        0.00     45.82 o
   2  14  12      201.52      109.74     50.39 o
   3  14  12       37.67       50.09     39.94 o
  -2  15  12       22.39       33.67     47.47 o
  -1  15  12      112.47      197.13     54.64 o
   0  15  12        1.30        0.00     45.23 o
   1  15  12        2.46        0.00     44.22 o
   2  15  12      107.05      108.11     52.87 o
  -1  16  12       13.88        0.00     50.58 o
   0  16  12        8.95       29.09     47.30 o
   1  16  12      345.55      313.85     58.31 o
  -5   0  13       42.76       29.45     57.08 o
  -3   0  13        7.68       23.17     33.27 o
  -1   0  13      879.53      841.92     53.37 o
   1   0  13     1614.92     1858.59     86.49 o
   3   0  13        0.80        0.00     71.76 o
   5   0  13      537.77      503.61     85.09 o
  -6   1  13        1.11        0.00     41.10 o
  -5   1  13        9.51        0.00     37.09 o
  -4   1  13       26.90       16.37     28.68 o
  -3   1  13        0.21        0.00     21.59 o
  -2   1  13      943.71      977.26     42.70 o
  -1   1  13       99.21       85.84     37.35 o
   0   1  13      794.12      889.63     39.34 o
   1   1  13      640.46      701.27     36.87 o
   2   1  13     1832.46     2011.92     59.11 o
   3   1  13      175.19      196.14     33.66 o
   4   1  13      719.64      707.90     50.49 o
   5   1  13      209.41      249.37     49.92 o
   6   1  13        8.05        0.00     48.85 o
  -6   2  13       97.44       24.44     53.18 o
  -5   2  13       43.85       48.40     41.17 o
  -4   2  13      382.15      389.33     40.58 o
  -3   2  13      279.06      296.27     36.41 o
  -2   2  13       92.70      119.94     26.12 o
  -1   2  13      398.33      447.03     28.39 o
   0   2  13      658.26      698.24     35.86 o
   1   2  13      534.32      517.08     40.25 o
   2   2  13     1558.13     1768.92     93.13 o
   3   2  13      193.60      208.99     32.94 o
   4   2  13       43.34        0.00     27.72 o
   5   2  13       13.82        0.00     39.10 o
   6   2  13      359.11      295.24    101.89 o
  -6   3  13      248.98      170.75     50.73 o
  -5   3  13       22.62       32.39     40.12 o
  -4   3  13      514.95      483.26     43.30 o
  -3   3  13      291.75      356.77     57.57 o
  -2   3  13       23.61       30.11     22.76 o
  -1   3  13       13.27       11.55     19.47 o
   0   3  13       27.70       55.97     22.92 o
   1   3  13      167.29      103.89     21.51 o
   2   3  13     3011.42     3165.79     90.98 o
   3   3  13      261.33      310.30     36.85 o
   4   3  13      818.88      827.81     51.26 o
   5   3  13       28.87       11.09     31.46 o
   6   3  13       46.30       44.58     44.88 o
  -6   4  13        1.81        0.00     41.79 o
  -5   4  13       49.32      105.09     42.97 o
  -4   4  13        3.10        0.00     32.00 o
  -3   4  13     1067.51     1064.62     99.56 o
  -2   4  13       99.57      103.15     30.53 o
  -1   4  13       32.76       42.67     23.39 o
   0   4  13       52.61       38.04     23.78 o
   1   4  13      815.20      932.50     37.00 o
   2   4  13      441.64      430.64     59.78 o
   3   4  13      200.13      294.93     50.66 o
   4   4  13       47.66       61.85     30.87 o
   5   4  13     1489.62     1442.76     67.17 o
   6   4  13       94.49       95.37     46.48 o
  -6   5  13      211.29      214.87     50.91 o
  -5   5  13      276.13      270.57     42.30 o
  -4   5  13      256.17      276.90     40.11 o
  -3   5  13       29.91       42.94     30.45 o
  -2   5  13       80.13       91.81     29.90 o
  -1   5  13      151.80      142.21     32.64 o
   0   5  13       13.59       13.80     23.40 o
   1   5  13      823.14      622.36     79.60 o
   2   5  13     2105.56     2134.21     73.04 o
   3   5  13       53.29       42.49     38.72 o
   4   5  13      230.99      219.04     37.77 o
   5   5  13      123.39      145.34     43.31 o
   6   5  13       91.34      132.15     38.63 o
  -6   6  13        1.80        0.00     61.32 o
  -5   6  13       20.56       56.99     35.56 o
  -4   6  13      433.43      491.25     91.83 o
  -3   6  13      320.95      407.57     41.33 o
  -2   6  13      335.33      402.12     49.61 o
  -1   6  13       36.56       59.66     38.16 o
   0   6  13        5.51        0.00     26.80 o
   1   6  13      744.22      686.12     47.50 o
   2   6  13      392.01      393.95     59.03 o
   3   6  13      250.69      182.65     35.39 o
   4   6  13      105.33       78.99     34.58 o
   5   6  13        0.87        0.00     32.71 o
   6   6  13      597.56      558.04     51.91 o
  -6   7  13       34.64      162.96     50.97 o
  -5   7  13       76.06      107.88     37.48 o
  -4   7  13      157.91      204.39     50.08 o
  -3   7  13      249.09      225.15     71.10 o
  -2   7  13      792.60      763.35     64.16 o
  -1   7  13       13.77        0.00     34.99 o
   0   7  13      389.44      355.53     39.22 o
   1   7  13      205.33      192.57     35.59 o
   2   7  13     1184.66     1257.41     50.23 o
   3   7  13      140.71      169.12     35.25 o
   4   7  13      110.31      120.68     39.01 o
   5   7  13      124.89       63.14     36.41 o
   6   7  13       83.80       52.81     50.10 o
  -5   8  13       12.35       18.46     37.02 o
  -4   8  13       62.37       39.97     34.95 o
  -3   8  13      584.19      503.75     46.46 o
  -2   8  13       45.52       47.13     40.08 o
  -1   8  13        8.75        5.49     37.49 o
   0   8  13        3.70        3.04     31.40 o
   1   8  13      492.20      478.56     43.90 o
   2   8  13      441.62      541.99     38.73 o
   3   8  13        3.69        6.89     73.16 o
   4   8  13        5.37        0.00     39.21 o
   5   8  13       31.60       32.73     47.41 o
  -5   9  13      440.46      467.11     51.30 o
  -4   9  13        0.01        0.00     39.26 o
  -3   9  13       19.91       48.62     33.20 o
  -2   9  13       93.46        5.75     55.73 o
  -1   9  13      236.89      166.12     73.06 o
   0   9  13       28.53        0.00     30.74 o
   1   9  13      533.31      530.49     46.24 o
   2   9  13      289.08      240.13     40.23 o
   3   9  13      546.47      550.97     90.34 o
   4   9  13       31.86       59.95     44.68 o
   5   9  13      393.71      353.75     84.51 o
  -5  10  13        2.99       33.20     40.12 o
  -4  10  13       32.80       12.96     37.48 o
  -3  10  13      324.71      338.59     47.11 o
  -2  10  13        1.94       72.77     41.63 o
  -1  10  13       53.74       25.66     41.69 o
   0  10  13      122.89       73.17     42.94 o
   1  10  13      344.64      313.28     42.03 o
   2  10  13      278.26      249.20     40.95 o
   3  10  13        1.53        0.00     34.51 o
   4  10  13        2.83        0.00     43.39 o
   5  10  13      151.03      165.30     52.51 o
  -4  11  13       30.54       35.29     38.71 o
  -3  11  13       88.43      135.88     49.60 o
  -2  11  13      457.28      425.91     59.49 o
  -1  11  13        1.97        9.92     76.52 o
   0  11  13      114.07      130.07     89.57 o
   1  11  13        5.03        0.00     31.58 o
   2  11  13      926.02      902.58     72.85 o
   3  11  13      222.43      147.34     40.25 o
   4  11  13      213.42      266.62     57.27 o
  -4  12  13       55.88       80.93     42.91 o
  -3  12  13      145.93      148.35     52.18 o
  -2  12  13       86.02      138.46     51.21 o
  -1  12  13       18.84       20.83     43.45 o
   0  12  13       49.79       26.53     44.72 o
   1  12  13      215.22      189.05     40.92 o
   2  12  13      323.94      407.74     53.30 o
   3  12  13        2.39       39.44     37.55 o
   4  12  13       44.82       54.06     49.19 o
  -3  13  13        0.12       69.80     47.81 o
  -2  13  13       21.82        3.61     46.75 o
  -1  13  13       23.09       60.02     46.30 o
   0  13  13       37.00       38.90     46.73 o
   1  13  13       49.34       56.45     46.73 o
   2  13  13       39.76       31.53     38.30 o
   3  13  13      160.26      132.16     42.96 o
  -2  14  13       16.39       51.65     51.15 o
  -1  14  13        8.05        8.08     47.25 o
   0  14  13       25.07        0.00     45.48 o
   1  14  13      431.44      444.58     63.90 o
   2  14  13        3.58       38.09     37.81 o
  -1  15  13        0.43        0.00     46.36 o
   0  15  13       45.03       34.73     49.93 o
   1  15  13        3.14       66.36     50.20 o
  -6   0  14       90.73       56.60     66.51 o
  -4   0  14      648.31      604.20     82.20 o
  -2   0  14     2572.16     2739.39    102.13 o
   0   0  14      410.69      361.77     44.99 o
   2   0  14        8.94        1.34     33.50 o
   4   0  14        2.78        0.00     48.22 o
   6   0  14      135.66      136.30     73.73 o
  -6   1  14       57.66        0.00     43.61 o
  -5   1  14       32.15        1.59     43.16 o
  -4   1  14      602.80      661.83     48.82 o
  -3   1  14      178.03      122.15     28.56 o
  -2   1  14      827.72      861.97     42.87 o
  -1   1  14     2122.58     2234.56     61.72 o
   0   1  14     1172.62     1165.12     92.58 o
   1   1  14     1322.14     1438.05     51.41 o
   2   1  14      153.56      167.21     28.66 o
   3   1  14      146.86      146.40     33.68 o
   4   1  14      381.53      409.84     54.93 o
   5   1  14        6.08        0.00     60.93 o
   6   1  14        2.06        0.00    111.51 o
  -6   2  14      103.31       98.04     48.08 o
  -5   2  14       17.10        0.00     41.21 o
  -4   2  14       61.16       48.23     32.51 o
  -3   2  14     1362.27     1419.35     61.91 o
  -2   2  14       86.36       69.46     26.12 o
  -1   2  14       58.17       13.23     30.10 o
   0   2  14       17.45        0.00     28.52 o
   1   2  14     4387.26     4742.97    117.22 o
   2   2  14       68.25       59.05     31.00 o
   3   2  14      828.78      771.95     50.34 o
   4   2  14        1.95        0.00     56.84 o
   5   2  14      356.25      338.78     55.64 o
   6   2  14        6.99       24.81     44.19 o
  -6   3  14       68.98       78.91     48.38 o
  -5   3  14      715.66      688.68     65.97 o
  -4   3  14      116.06      143.30     36.01 o
  -3   3  14      322.04      295.48     49.66 o
  -2   3  14      207.01      195.49     28.54 o
  -1   3  14       96.42      159.78     36.23 o
   0   3  14      579.78      626.68     55.32 o
   1   3  14      385.88      455.30     34.60 o
   2   3  14        2.25       47.25     31.37 o
   3   3  14     1587.81     1567.74     65.29 o
   4   3  14       13.76        0.00     31.93 o
   5   3  14      386.04      427.40     71.86 o
   6   3  14        2.44        0.00     45.22 o
  -6   4  14      111.10       55.20     79.75 o
  -5   4  14      119.05       29.69     43.85 o
  -4   4  14      156.46      152.23     37.57 o
  -3   4  14      113.45      124.32     35.10 o
  -2   4  14      639.57      689.44     59.20 o
  -1   4  14        8.51       18.76     22.18 o
   0   4  14       38.44       18.89     28.22 o
   1   4  14       42.13        6.02     38.07 o
   2   4  14       58.87       74.04     31.64 o
   3   4  14       13.81       19.71     31.13 o
   4   4  14       38.91       34.73     54.83 o
   5   4  14       52.98       79.84     36.12 o
   6   4  14      727.35      881.86     77.87 o
  -5   5  14      161.77      136.21     40.01 o
  -4   5  14      220.49      299.75     62.53 o
  -3   5  14       26.29        0.00     30.48 o
  -2   5  14      445.52      386.91     51.35 o
  -1   5  14        7.35       17.85     28.86 o
   0   5  14      632.00      771.61     49.54 o
   1   5  14      196.92       98.72     63.58 o
   2   5  14      359.94      423.42     58.09 o
   3   5  14      508.32      548.85     46.58 o
   4   5  14      720.97      759.98     92.01 o
   5   5  14      230.56      212.78     41.12 o
  -5   6  14        0.82       19.39     36.22 o
  -4   6  14       62.88       23.58     44.10 o
  -3   6  14      187.72      168.55     36.61 o
  -2   6  14       15.10        0.00     36.40 o
  -1   6  14        8.82        0.00     37.59 o
   0   6  14       49.19       34.12     31.64 o
   1   6  14     1940.94     2160.11     77.17 o
   2   6  14      560.03      653.39     47.61 o
   3   6  14      196.82      206.68     37.54 o
   4   6  14        5.59        0.00     32.94 o
   5   6  14      784.57      727.83     55.99 o
  -5   7  14       62.57       78.39     47.66 o
  -4   7  14        0.63       14.04     35.36 o
  -3   7  14        0.44        0.00     30.74 o
  -2   7  14        0.58       37.05     39.73 o
  -1   7  14      491.10      548.92     57.10 o
   0   7  14        0.47        0.00     29.35 o
   1   7  14     1054.96     1058.11     57.66 o
   2   7  14       47.82       59.50     41.60 o
   3   7  14        4.68        9.56     46.09 o
   4   7  14       85.07       38.39     35.08 o
   5   7  14        5.22        0.00     34.32 o
  -5   8  14        4.72       73.22     42.75 o
  -4   8  14       40.78       95.39     57.40 o
  -3   8  14      265.84      286.74     52.84 o
  -2   8  14      491.69      546.61    101.36 o
  -1   8  14       44.78       59.83     41.19 o
   0   8  14        0.47        0.00     30.18 o
   1   8  14       77.68       79.72     36.07 o
   2   8  14       21.18       49.97     41.57 o
   3   8  14        2.68        3.74     36.10 o
   4   8  14        3.25       17.65     34.17 o
   5   8  14        1.49       22.54     37.44 o
  -4   9  14       11.70       41.52     50.25 o
  -3   9  14       64.74      103.76     45.39 o
  -2   9  14      454.03      321.54     53.46 o
  -1   9  14       65.20       11.26     40.61 o
   0   9  14      625.49      639.60     50.53 o
   1   9  14       17.43        0.00     33.07 o
   2   9  14      230.88      224.78     58.61 o
   3   9  14       24.75       30.75     34.86 o
   4   9  14      323.12      333.99     51.68 o
  -4  10  14        3.88        0.00     36.91 o
  -3  10  14      156.50      185.10     51.12 o
  -2  10  14       63.32       69.80     46.79 o
  -1  10  14       70.90        0.81     40.98 o
   0  10  14        0.03       56.29     55.35 o
   1  10  14      808.40      835.15     57.68 o
   2  10  14      131.64      138.89     40.63 o
   3  10  14      369.49      259.38     88.22 o
   4  10  14       75.07        2.66     46.37 o
  -4  11  14        0.84        0.00     52.46 o
  -3  11  14       21.50       27.77     46.56 o
  -2  11  14        6.23       28.00     46.72 o
  -1  11  14      208.06      283.45     56.04 o
   0  11  14        7.47        0.00     41.74 o
   1  11  14      227.82      226.12     45.38 o
   2  11  14       54.53       81.68     52.69 o
   3  11  14       46.68       43.03     45.84 o
  -3  12  14      165.35      106.10     52.78 o
  -2  12  14      180.96      167.08     74.89 o
  -1  12  14       98.50      110.19     48.81 o
   0  12  14       58.87        2.87     45.75 o
   1  12  14      157.62      169.77     51.30 o
   2  12  14      178.68      171.44     58.17 o
   3  12  14        9.28        0.00     44.21 o
  -2  13  14       85.82      105.60     51.87 o
  -1  13  14        0.53        0.00     47.22 o
   0  13  14      222.25      235.99     59.32 o
   1  13  14        6.32       34.21     47.67 o
   2  13  14       36.89       13.31     38.85 o
  -1  14  14        0.37        0.00     46.89 o
   0  14  14        0.48        0.00     47.20 o
   1  14  14      121.32      154.05     56.14 o
  -5   0  15       59.91       83.26     67.86 o
  -3   0  15     1533.98     1440.20     78.10 o
  -1   0  15     2300.76     2360.31    136.59 o
   1   0  15      225.86      234.51     60.64 o
   3   0  15      265.13      289.44     69.98 o
   5   0  15       42.56        0.00     57.75 o
  -5   1  15      248.67      147.26     50.83 o
  -4   1  15      298.67      285.57     45.58 o
  -3   1  15      581.10      606.48     41.23 o
  -2   1  15       91.98       82.16     28.61 o
  -1   1  15       41.26       49.77     38.18 o
   0   1  15      565.34      774.74     74.70 o
   1   1  15      403.50      476.08     98.55 o
   2   1  15      300.07      330.00     33.62 o
   3   1  15      309.33      311.59     40.51 o
   4   1  15        2.55        0.00     39.90 o
   5   1  15      208.96      194.79     54.59 o
  -5   2  15       80.59       32.93     46.36 o
  -4   2  15       40.59       10.55     33.55 o
  -3   2  15      176.87      188.51     38.72 o
  -2   2  15      195.28      283.83     33.46 o
  -1   2  15       37.04       22.86     43.16 o
   0   2  15      247.57      365.82     48.25 o
   1   2  15      283.84      265.22     37.19 o
   2   2  15      628.56      784.57     80.24 o
   3   2  15       20.71        0.00     31.15 o
   4   2  15      274.32      279.36     65.84 o
   5   2  15       40.19      109.72     49.51 o
  -5   3  15      274.19      272.65     71.66 o
  -4   3  15      365.68      435.04     46.78 o
  -3   3  15      629.44      694.94     51.67 o
  -2   3  15       41.87       22.59     40.22 o
  -1   3  15       26.07       13.93     29.55 o
   0   3  15      748.85     1028.52     80.84 o
   1   3  15      957.37      927.91     66.76 o
   2   3  15       83.05        8.15     46.47 o
   3   3  15       42.02       80.46     43.02 o
   4   3  15      353.96      366.61     44.34 o
   5   3  15      229.77      323.55     58.81 o
  -5   4  15      340.35      319.46     58.89 o
  -4   4  15        0.73       14.56     33.52 o
  -3   4  15      498.88      542.53     47.94 o
  -2   4  15       12.14       38.05     38.58 o
  -1   4  15      317.48      460.28     41.99 o
   0   4  15        0.11        0.00     25.61 o
   1   4  15     1324.96     1220.99     76.53 o
   2   4  15       35.65       18.12     31.78 o
   3   4  15      914.58      965.95     94.90 o
   4   4  15       30.95       32.37     35.03 o
   5   4  15       79.14       18.92     46.52 o
  -5   5  15      108.58      121.93     41.70 o
  -4   5  15       93.25       22.45     41.57 o
  -3   5  15      686.45      760.42     52.64 o
  -2   5  15       54.33       44.25     40.29 o
  -1   5  15      131.26      150.99     35.81 o
   0   5  15        8.92       22.04     31.82 o
   1   5  15      936.39     1111.73     73.91 o
   2   5  15      272.74      262.58     51.51 o
   3   5  15      283.66      267.50     41.23 o
   4   5  15      110.06      139.99     39.37 o
   5   5  15      415.67      343.90     47.22 o
  -5   6  15        0.23        0.00     36.62 o
  -4   6  15       70.48       34.36     37.22 o
  -3   6  15       14.67        0.00     40.13 o
  -2   6  15      265.63      447.38    154.20 o
  -1   6  15       26.86       27.80     39.51 o
   0   6  15       43.50       34.14     33.23 o
   1   6  15      236.52      317.85     52.75 o
   2   6  15      948.63      958.63     72.64 o
   3   6  15        4.57       11.95     32.98 o
   4   6  15       90.09      108.43     37.80 o
   5   6  15       22.60       25.25     37.25 o
  -4   7  15      500.40      544.95     52.53 o
  -3   7  15       51.81       34.12     45.30 o
  -2   7  15       67.51       70.52     44.54 o
  -1   7  15        0.45        8.07     40.37 o
   0   7  15      790.98      737.31     71.95 o
   1   7  15       41.15       59.88     36.14 o
   2   7  15       83.15       83.36     47.91 o
   3   7  15      132.52      107.71     37.14 o
   4   7  15      204.76      295.79     44.59 o
  -4   8  15        0.03       54.39     38.24 o
  -3   8  15      506.77      467.36     61.15 o
  -2   8  15      222.77      260.01     53.91 o
  -1   8  15      446.81      431.64     57.99 o
   0   8  15      223.37      202.39     65.92 o
   1   8  15      199.36      158.72     39.89 o
   2   8  15       41.13        0.00     73.54 o
   3   8  15      261.41      268.23     56.26 o
   4   8  15       39.58       16.93     50.66 o
  -4   9  15       35.43      112.71     64.73 o
  -3   9  15      443.33      451.90     72.91 o
  -2   9  15      164.12      102.83     47.63 o
  -1   9  15        1.12        0.00     42.73 o
   0   9  15       34.73       48.40     36.78 o
   1   9  15      419.96      561.68     71.31 o
   2   9  15       99.29       21.39     44.99 o
   3   9  15      142.04      140.62     51.27 o
   4   9  15        1.50        0.00     37.21 o
  -3  10  15       50.09      102.89     70.60 o
  -2  10  15      261.83      257.61     55.77 o
  -1  10  15       39.17       55.61     74.41 o
   0  10  15       63.77       68.70     69.16 o
   1  10  15      114.28      131.81     41.57 o
   2  10  15      244.98      226.70     54.62 o
   3  10  15      391.84      383.80     62.28 o
  -3  11  15       14.85       89.36     73.40 o
  -2  11  15        6.27        0.00     43.41 o
  -1  11  15        0.03        0.00     44.90 o
   0  11  15      113.26       66.14     49.74 o
   1  11  15        8.36       18.15     42.48 o
   2  11  15       76.87      132.20     41.82 o
   3  11  15       46.42       57.03     50.71 o
  -2  12  15       97.28       81.88     78.64 o
  -1  12  15        6.28        7.75     48.61 o
   0  12  15      153.00       79.82     87.45 o
   1  12  15      167.47       40.54     49.92 o
   2  12  15       24.21       72.07     41.51 o
   0  13  15        2.37       41.50     50.66 o
  -4   0  16      251.54      331.60     79.41 o
  -2   0  16       85.89      131.64     85.62 o
   0   0  16     1105.49     1342.11    107.04 o
   2   0  16      272.54      205.26     62.37 o
   4   0  16      453.62      435.75     86.92 o
  -5   1  16        2.38        0.00     68.10 o
  -4   1  16      120.42      108.77     67.04 o
  -3   1  16      167.95      110.63     31.06 o
  -2   1  16      108.59       99.17     36.24 o
  -1   1  16        0.02        0.00     37.70 o
   0   1  16       42.47       29.84     85.43 o
   1   1  16      371.06      526.74     45.61 o
   2   1  16      104.81      114.27     36.64 o
   3   1  16       39.32        0.00     40.01 o
   4   1  16       52.06        0.00     42.85 o
   5   1  16      129.07       75.08     50.14 o
  -5   2  16      284.33      258.33     57.07 o
  -4   2  16       30.21        0.00     34.82 o
  -3   2  16       41.99        0.91     34.60 o
  -2   2  16       33.89       75.15     39.39 o
  -1   2  16      919.24     1118.35    105.35 o
   0   2  16       47.45       50.50     40.33 o
   1   2  16        5.34       29.08     31.82 o
   2   2  16        2.05        0.00     32.32 o
   3   2  16      157.99      289.02     43.31 o
   4   2  16      102.78       43.27     47.03 o
   5   2  16      163.97       92.55     52.20 o
  -4   3  16       60.22        2.09     37.29 o
  -3   3  16      331.19      383.49     45.57 o
  -2   3  16      104.45      161.16     38.24 o
  -1   3  16        0.67        7.75     32.58 o
   0   3  16      134.51      146.12     43.66 o
   1   3  16      322.50      413.86     55.29 o
   2   3  16        7.11       13.92     42.81 o
   3   3  16       45.43       36.14     35.94 o
   4   3  16       84.49       26.25     47.74 o
  -4   4  16       59.60       89.74     39.86 o
  -3   4  16       31.67       42.97     45.60 o
  -2   4  16        2.07       21.70     41.38 o
  -1   4  16       64.77       58.97     40.03 o
   0   4  16      422.59      451.40     54.90 o
   1   4  16      116.94      147.34     68.73 o
   2   4  16      243.49      228.18     49.98 o
   3   4  16       83.41       71.54     38.16 o
   4   4  16      468.47      509.61     52.16 o
  -4   5  16      212.24      269.04     45.32 o
  -3   5  16        0.47       26.17     48.22 o
  -2   5  16       10.88        2.63     45.82 o
  -1   5  16       11.23       12.72     44.17 o
   0   5  16      436.96      553.12     59.26 o
   1   5  16       81.14       94.79     45.91 o
   2   5  16      587.28      578.89     65.06 o
   3   5  16       21.09       33.07     35.92 o
   4   5  16        0.54        0.00     44.27 o
  -4   6  16       21.52        0.00     36.18 o
  -3   6  16      128.09       15.10     47.43 o
  -2   6  16       61.81       82.48     45.46 o
  -1   6  16      540.18      621.22     63.42 o
   0   6  16      337.94      285.88     42.18 o
   1   6  16        0.79        0.00     45.38 o
   2   6  16       65.61       56.78     46.07 o
   3   6  16        4.95        0.00     42.82 o
   4   6  16        6.60        2.90     37.50 o
  -4   7  16        1.15        0.00     71.81 o
  -3   7  16      113.34      182.70     57.61 o
  -2   7  16       31.17       12.49     45.73 o
  -1   7  16       27.31        0.00     45.23 o
   0   7  16        5.77        0.00     33.04 o
   1   7  16      271.20      232.30     83.65 o
   2   7  16        0.94        5.61     44.99 o
   3   7  16       34.53       39.82     47.82 o
   4   7  16        1.42        3.90     37.64 o
  -3   8  16        1.20       87.25     48.98 o
  -2   8  16       60.51       31.43     78.93 o
  -1   8  16       35.92       19.04     43.90 o
   0   8  16      375.18      321.09     46.26 o
   1   8  16       16.07        0.00     44.69 o
   2   8  16       43.54        0.00     44.61 o
   3   8  16       61.27       71.34     51.18 o
  -3   9  16        0.16        0.00     46.58 o
  -2   9  16       78.24       49.13     48.12 o
  -1   9  16        0.28       19.94     45.61 o
   0   9  16       91.51      101.72     50.98 o
   1   9  16        5.33       33.48     45.17 o
   2   9  16      126.35      115.06     69.69 o
   3   9  16       90.45       14.16     47.13 o
  -2  10  16        0.54       24.03     48.51 o
  -1  10  16      232.65      252.55    142.46 o
   0  10  16      116.69      105.77     51.54 o
   1  10  16        6.72        0.00     37.75 o
   2  10  16        8.02        9.65     46.73 o
  -1  11  16       46.51       64.13     56.60 o
   0  11  16        8.00        0.00     48.21 o
   1  11  16      154.50      125.06     43.00 o
  -3   0  17        6.81        2.47     39.77 o
  -1   0  17      173.53      346.62     76.14 o
   1   0  17      156.13      155.94     69.69 o
   3   0  17       63.48        0.00     62.76 o
  -4   1  17        2.65        2.38     46.49 o
  -3   1  17       23.17       19.48     31.75 o
  -2   1  17       24.86       56.19     42.18 o
  -1   1  17       43.30        0.00     41.64 o
   0   1  17        8.07       23.00     41.35 o
   1   1  17       59.52      101.19     49.09 o
   2   1  17      177.65      157.25     52.70 o
   3   1  17      116.83      100.19     47.52 o
   4   1  17      162.45      221.15     57.41 o
  -4   2  17      103.03       82.46     49.31 o
  -3   2  17        5.54        0.00     44.90 o
  -2   2  17       12.44       15.13     34.54 o
  -1   2  17       21.20       48.81     42.07 o
   0   2  17      493.73      642.45     63.64 o
   1   2  17      103.72       53.53     44.01 o
   2   2  17        1.01        0.00     51.98 o
   3   2  17       33.97        0.00     63.58 o
   4   2  17      114.38       88.71     52.43 o
  -4   3  17       11.67        0.00     36.81 o
  -3   3  17      154.93      270.33     56.72 o
  -2   3  17       93.07      119.87     53.81 o
  -1   3  17        4.03       14.07     55.93 o
   0   3  17        4.64       99.77     81.38 o
   1   3  17       88.54      109.14     71.09 o
   2   3  17       88.38       62.85     47.30 o
   3   3  17      310.48      286.96     46.64 o
   4   3  17      105.24       13.68     50.78 o
  -3   4  17       88.60       59.87     48.47 o
  -2   4  17       94.25       80.82     47.94 o
  -1   4  17       37.47       42.83     60.26 o
   0   4  17       62.66      102.22     66.13 o
   1   4  17      145.47      128.70     49.35 o
   2   4  17       81.57      106.81     49.95 o
   3   4  17      147.36      142.03     59.00 o
  -3   5  17       44.63       64.82     54.38 o
  -2   5  17      116.63      119.32     48.63 o
  -1   5  17        8.31       18.79     48.42 o
   0   5  17        0.46        0.00     60.26 o
   1   5  17      196.73      170.97     52.54 o
   2   5  17      131.64       73.25     49.89 o
   3   5  17       46.71       85.82     49.82 o
  -3   6  17        0.32        7.08     87.35 o
  -2   6  17       16.49       38.91     46.79 o
  -1   6  17       30.37       27.35     45.36 o
   0   6  17      216.07      228.15     53.42 o
   1   6  17       18.47        0.00     44.21 o
   2   6  17        3.54       21.31     48.59 o
   3   6  17        7.43       72.16     49.93 o
  -3   7  17       69.27        9.36     49.23 o
  -2   7  17      206.18      153.24     57.90 o
  -1   7  17        3.92        0.00     49.91 o
   0   7  17        2.42        0.00     42.57 o
   1   7  17        0.18        0.00     44.95 o
   2   7  17      310.27      289.65    107.33 o
   3   7  17       48.27       57.27     52.85 o
  -2   8  17       49.51       16.40     48.53 o
  -1   8  17       65.09       63.02     50.23 o
   0   8  17       35.61       65.41     79.80 o
   1   8  17       52.91       53.26     47.64 o
   2   8  17        5.83        0.00     47.24 o
  -1   9  17        5.63       12.75     60.55 o
   0   9  17        0.03       16.91     48.34 o
   1   9  17       85.72       99.17     67.81 o
  -2   0  18        5.72       25.60     65.45 o
   0   0  18      413.27      519.88     87.69 o
  -3   1  18       29.49       18.93     47.95 o
  -2   1  18      124.58      120.67     57.37 o
  -1   1  18      227.09      207.52     71.09 o
   0   1  18      147.44      222.67     71.23 o
   1   1  18        0.99       19.93     63.72 o
   2   1  18       65.20        0.00     67.76 o
   3   1  18       31.96        0.00     46.73 o
  -3   2  18       49.56        0.00     46.74 o
  -2   2  18        0.02        0.00     43.60 o
  -1   2  18        0.61        0.00     53.23 o
   0   2  18        9.29       36.28     45.34 o
   1   2  18      327.39      437.39     86.92 o
   2   2  18        0.03       20.98     57.03 o
   3   2  18       44.72       17.69     50.04 o
  -3   3  18       20.03       18.42     63.63 o
  -2   3  18        3.25        9.82     65.94 o
  -1   3  18      105.75        0.00     51.83 o
   0   3  18       27.60       91.73     73.73 o
   1   3  18        2.49        0.00     63.05 o
   2   3  18       39.73       45.27     49.25 o
   3   3  18      141.42      139.78     56.96 o
  -2   4  18       22.90       42.94     57.08 o
  -1   4  18       26.50       78.95     46.00 o
   0   4  18      390.34      511.99     93.18 o
   1   4  18        4.90       18.37     48.52 o
   2   4  18       22.74       27.34     50.38 o
  -2   5  18       59.91       36.19     67.19 o
  -1   5  18       51.90        8.57     65.65 o
   0   5  18       51.85       26.86     71.52 o
   1   5  18       46.48        0.00     96.02 o
   2   5  18       24.85       36.99     50.51 o
  -1   6  18       16.78        0.00     64.20 o
   0   6  18      148.54       68.34     73.44 o
   1   6  18       94.93       73.88     51.01 o
  -1   7  18      102.81      100.78     75.27 o
   0   7  18        7.47       60.74     67.86 o
   1   7  18       31.45       92.55     76.96 o
  -1   0  19       48.64        0.00     64.68 o
  -1   1  19       52.73       88.45     50.57 o
   0   1  19       13.86       25.58     47.98 o
   1   1  19        0.96        0.00     67.38 o
  -1   2  19       17.37        0.00     45.33 o
   0   2  19       79.82      222.55     78.45 o
   1   2  19        0.58       52.36     74.31 o
   0   3  19      114.64       82.01     73.54 o
 
